# Supplementary material for: The mechanisms of skeletal muscle atrophy in response to transient knockdown of the vitamin D receptor in vivo
Source: J Physiol. 2020 Dec 24;599(3):963–79. doi: 10.1113/JP280652 (PMC7986223; doi:10.1113/JP280652)
Supplement: Supplementary file 1 — VDR‐KD [file TJP-599-963-s003.xlsx]

## Sheet: all
p<0.005
sig fdr
ensembl_gene_id	entrezgene	external_gene_name	gene_biotype	logFC	logCPM	LR	PValue	FDR	linearFC
ENSRNOG00000049009	NA	AABR07051532.1	protein_coding	5.18059	-3.02597	30.3336	3.63776e-08	0.000577495	36.2671
ENSRNOG00000028043	171551	Cxcl3	protein_coding	2.87892	-2.68834	28.206	1.09067e-07	0.000865719	7.35601
ENSRNOG00000051722	NA	AABR07065772.3	lincRNA	5.75086	-3.17486	24.741	6.55759e-07	0.00347006	53.8496
ENSRNOG00000012458	25086	Cyp2e1	protein_coding	2.76065	-0.784219	20.784	5.14096e-06	0.0204032	6.77701
ENSRNOG00000008141	25105	Nppb	protein_coding	3.94944	-3.02648	19.012	1.29896e-05	0.041242	15.4489
ENSRNOG00000059447	NA	AC109901.1	protein_coding	4.49481	-2.9647	15.9829	6.39166e-05	0.169113	22.5461
ENSRNOG00000054953	NA	Pcdhb6	pseudogene	-1.65896	-2.43627	15.3067	9.13916e-05	0.207263	0.316668
ENSRNOG00000052953	NA	AABR07051592.1	lincRNA	3.74962	-3.3728	14.114	0.000172059	0.338812	13.4508
ENSRNOG00000056689	NA	Ighv2-7	protein_coding	4.24038	-3.6952	13.907	0.000192082	0.338812	18.9008
ENSRNOG00000002318	305332	Limch1	protein_coding	-0.547618	5.89199	13.55	0.000232288	0.34716	0.684149
ENSRNOG00000046064	NA	AABR07064711.1	processed_pseudogene	-0.891526	0.849834	13.4844	0.000240552	0.34716	0.539044
ENSRNOG00000008990	NA	Amotl1	protein_coding	-0.571988	8.18417	13.1541	0.00028689	0.361171	0.672689
ENSRNOG00000057240	NA	SNORD49	snoRNA	1.53437	-2.48795	13.097	0.000295762	0.361171	2.89662
ENSRNOG00000011754	306616	Myom2	protein_coding	-0.725986	11.3632	12.7325	0.000359347	0.407035	0.604584
ENSRNOG00000000130	313811	Dnajb5	protein_coding	-0.595775	7.40825	12.4928	0.000408528	0.407035	0.661689
ENSRNOG00000058414	NA	LOC103690078	lincRNA	-1.19262	-1.41913	12.3194	0.000448267	0.407035	0.437507
ENSRNOG00000016962	29204	Neu2	protein_coding	-1.11318	4.62016	12.3104	0.000450448	0.407035	0.462274
ENSRNOG00000014597	25467	Irs1	protein_coding	-0.620071	5.75693	12.1603	0.000488186	0.407035	0.650639
ENSRNOG00000027736	65204	Cnn1	protein_coding	-1.22366	1.52887	12.0898	0.000506973	0.407035	0.428197
ENSRNOG00000060704	NA	7SK	misc_RNA	-0.700012	1.47552	12.0685	0.0005128	0.407035	0.615567
ENSRNOG00000051006	NA	Ufsp1	protein_coding	-0.47199	4.71979	11.7494	0.000608631	0.435072	0.720969
ENSRNOG00000060057	NA	AABR07069186.1	lincRNA	-1.06989	0.189878	11.6979	0.000625714	0.435072	0.476355
ENSRNOG00000033134	499497	Mef2c	protein_coding	-0.527336	9.34306	11.5463	0.00067883	0.435072	0.693835
ENSRNOG00000052831	NA	AABR07040629.1	lincRNA	-0.683469	3.11123	11.5348	0.000683065	0.435072	0.622666
ENSRNOG00000013034	361003	Dupd1	protein_coding	-0.626877	4.72908	11.4311	0.000722264	0.435072	0.647577
ENSRNOG00000025415	289167	Mettl11b	protein_coding	-1.08926	2.44204	11.3789	0.000742845	0.435072	0.470002
ENSRNOG00000003245	29658	Cacng1	protein_coding	-0.509498	8.19027	11.3249	0.000764752	0.435072	0.702467
ENSRNOG00000006110	297748	Jph1	protein_coding	-0.562826	7.87686	11.3135	0.000769453	0.435072	0.676975
ENSRNOG00000018373	315776	Tln2	protein_coding	-0.514964	6.23311	11.2534	0.000794778	0.435072	0.69981
ENSRNOG00000026979	NA	RGD1561444	protein_coding	1.32059	-2.38667	10.726	0.00105643	0.457058	2.49768
ENSRNOG00000054423	25511	Pemt	protein_coding	-0.662639	1.70724	10.7115	0.00106469	0.457058	0.631722
ENSRNOG00000020246	296313	Myl9	protein_coding	-0.839445	5.60194	10.679	0.00108358	0.457058	0.558858
ENSRNOG00000033531	25399	Cacna2d1	protein_coding	-0.476312	8.07199	10.5103	0.00118712	0.457058	0.718813
ENSRNOG00000018566	25697	Ctsl	protein_coding	0.457112	7.85643	10.5077	0.00118879	0.457058	1.37279
ENSRNOG00000016701	245986	Gng8	protein_coding	0.703124	-0.782367	10.5074	0.00118899	0.457058	1.62803
ENSRNOG00000004841	64553	Akap6	protein_coding	-0.476296	6.22055	10.4955	0.00119664	0.457058	0.718821
ENSRNOG00000003491	24680	Prkca	protein_coding	-0.518439	5.38961	10.386	0.00126975	0.457058	0.698127
ENSRNOG00000049695	287408	Myh2	protein_coding	-0.627398	15.3041	10.3617	0.00128659	0.457058	0.647343
ENSRNOG00000006930	686019	Casq1	protein_coding	-0.783203	12.4646	10.2591	0.00136015	0.457058	0.581075
ENSRNOG00000052424	288744	RGD1306556	protein_coding	-0.384102	6.06442	10.2209	0.00138856	0.457058	0.766256
ENSRNOG00000005076	302810	Bcorl1	protein_coding	-0.489108	4.26893	10.2067	0.00139931	0.457058	0.712466
ENSRNOG00000002224	364147	Yipf7	protein_coding	-0.571713	5.47741	10.1072	0.00147689	0.457058	0.672817
ENSRNOG00000017130	60414	Rhd	protein_coding	-1.42121	-1.92096	10.0793	0.00149947	0.457058	0.3734
ENSRNOG00000062163	NA	Rn60_1_0253.2	processed_pseudogene	-0.726207	-0.822348	10.0787	0.00149995	0.457058	0.604491
ENSRNOG00000015061	79438	Igfals	protein_coding	-1.38388	-1.45107	10.0638	0.00151215	0.457058	0.383188
ENSRNOG00000019780	362018	Sypl2	protein_coding	-0.64363	10.2739	10.0285	0.00154136	0.457058	0.6401
ENSRNOG00000052634	689621	Lsmem2	protein_coding	-0.48849	4.25306	9.99691	0.00156803	0.457058	0.712771
ENSRNOG00000020105	316624	Klhl30	protein_coding	-0.506971	6.86103	9.98922	0.0015746	0.457058	0.703698
ENSRNOG00000057082	NA	AABR07031740.1	lincRNA	-1.09181	1.18971	9.98374	0.00157929	0.457058	0.469172
ENSRNOG00000059764	81781	Snrpn	protein_coding	-1.18669	-1.04473	9.95825	0.0016013	0.457058	0.43931
ENSRNOG00000004458	314349	Ston2	protein_coding	-0.430546	4.00187	9.94657	0.00161149	0.457058	0.741981
ENSRNOG00000015085	308405	Dmpk	protein_coding	-0.560519	9.63647	9.93259	0.00162378	0.457058	0.678058
ENSRNOG00000053662	170700	Fgf6	protein_coding	-0.879892	0.480552	9.91716	0.00163745	0.457058	0.543408
ENSRNOG00000013653	286908	Pdlim7	protein_coding	-0.649892	7.86264	9.89653	0.00165591	0.457058	0.637328
ENSRNOG00000017645	24584	Mylpf	protein_coding	-0.66913	13.8667	9.82504	0.00172152	0.457058	0.628886
ENSRNOG00000015797	311633	Neurl2	protein_coding	-0.631199	3.90021	9.80734	0.00173817	0.457058	0.645639
ENSRNOG00000020514	293165	Sox6	protein_coding	-0.571532	4.56457	9.77441	0.00176957	0.457058	0.672902
ENSRNOG00000000894	304244	Fry	protein_coding	-0.548832	6.62588	9.7548	0.00178855	0.457058	0.683573
ENSRNOG00000006471	25269	Pvalb	protein_coding	-1.0278	12.2742	9.70665	0.00183603	0.457058	0.490457
ENSRNOG00000058261	NA	AABR07051646.1	lincRNA	3.54957	-3.67942	9.60539	0.00194008	0.457058	11.7092
ENSRNOG00000042668	680036	Msrb3	protein_coding	-0.49972	7.14436	9.5939	0.00195225	0.457058	0.707244
ENSRNOG00000012584	361606	Aamdc	protein_coding	-0.668893	4.30317	9.57256	0.00197507	0.457058	0.628989
ENSRNOG00000012852	117028	Bin1	protein_coding	-0.406568	9.89618	9.47414	0.00208389	0.457058	0.754416
ENSRNOG00000053203	362427	Mical3	protein_coding	-0.463287	5.84935	9.40382	0.00216533	0.457058	0.725332
ENSRNOG00000036681	303744	Myadml2	protein_coding	-0.525916	5.74862	9.37325	0.00220175	0.457058	0.694518
ENSRNOG00000009140	311184	C1qtnf4	protein_coding	-0.870869	0.76279	9.36043	0.0022172	0.457058	0.546817
ENSRNOG00000016627	292172	Eya4	protein_coding	-0.396357	3.82923	9.35785	0.00222032	0.457058	0.759775
ENSRNOG00000054548	293854	Srpk3	protein_coding	-0.463943	6.27608	9.34667	0.00223392	0.457058	0.725002
ENSRNOG00000049056	NA	Ak1	protein_coding	-0.641562	8.46561	9.31618	0.00227139	0.457058	0.641018
ENSRNOG00000053294	NA	AABR07068975.1	processed_pseudogene	1.50594	-2.82821	9.19714	0.00242393	0.457058	2.84009
ENSRNOG00000048425	NA	LOC691828	protein_coding	3.47617	-2.88901	9.16416	0.00246801	0.457058	11.1284
ENSRNOG00000006713	NA	AC099137.1	protein_coding	0.8692	-1.71696	9.1611	0.00247214	0.457058	1.82665
ENSRNOG00000011918	171360	Vsx2	protein_coding	-1.20431	-1.76755	9.15491	0.00248052	0.457058	0.433976
ENSRNOG00000000536	309659	Mdga1	protein_coding	-0.581154	3.93051	9.14613	0.00249244	0.457058	0.668429
ENSRNOG00000019504	NA	Grtp1	protein_coding	-0.511098	5.27866	9.13244	0.00251116	0.457058	0.701688
ENSRNOG00000059166	498587	Ldb3	protein_coding	-0.62822	11.436	9.11559	0.0025344	0.457058	0.646974
ENSRNOG00000055226	192126	Dab2ip	protein_coding	-0.514585	6.65125	9.11404	0.00253655	0.457058	0.699994
ENSRNOG00000019627	292879	Mybpc2	protein_coding	-0.783211	12.6437	9.11236	0.00253888	0.457058	0.581072
ENSRNOG00000039207	NA	Ccdc71l	protein_coding	0.646013	0.261179	9.11168	0.00253983	0.457058	1.56484
ENSRNOG00000009761	25566	Tmod1	protein_coding	-0.435957	8.2179	9.10639	0.00254718	0.457058	0.739203
ENSRNOG00000018712	25400	Camk2a	protein_coding	-0.652378	6.12683	9.09823	0.00255857	0.457058	0.636231
ENSRNOG00000028616	362282	Pck1	protein_coding	2.68691	-0.525148	9.09552	0.00256236	0.457058	6.43934
ENSRNOG00000059579	307759	Gpt2	protein_coding	-0.600264	6.62438	9.09489	0.00256324	0.457058	0.659633
ENSRNOG00000055994	NA	AABR07029741.1	protein_coding	1.44574	-2.77087	9.08542	0.00257655	0.457058	2.72403
ENSRNOG00000011517	316256	Tnfrsf21	protein_coding	-0.37137	6.11064	9.0698	0.00259866	0.457058	0.773048
ENSRNOG00000050841	83817	Ache	protein_coding	-0.489335	6.64582	9.05284	0.00262287	0.457058	0.712353
ENSRNOG00000020322	316628	Asb1	protein_coding	-0.526896	2.87268	9.04121	0.00263961	0.457058	0.694047
ENSRNOG00000015718	300990	RGD1307461	protein_coding	-0.652428	5.31412	9.03485	0.00264881	0.457058	0.636209
ENSRNOG00000048430	304551	Myo18b	protein_coding	-0.569454	9.1722	9.01899	0.00267189	0.457058	0.673872
ENSRNOG00000013262	56781	Myl1	protein_coding	-0.629711	14.0364	8.94555	0.00278147	0.457058	0.646306
ENSRNOG00000048264	684828	LOC684828	protein_coding	-0.427754	2.98507	8.93654	0.00279521	0.457058	0.743418
ENSRNOG00000015562	117048	Cdh17	protein_coding	1.0074	-0.616549	8.93523	0.00279722	0.457058	2.01028
ENSRNOG00000001030	498545	Tsc22d1	protein_coding	-0.448191	8.80962	8.92502	0.0028129	0.457058	0.732961
ENSRNOG00000028129	362520	Fktn	protein_coding	-0.323196	5.47102	8.88124	0.00288116	0.457058	0.799297
ENSRNOG00000001006	288475	Nptx2	protein_coding	1.63518	-1.99264	8.87882	0.00288498	0.457058	3.10627
ENSRNOG00000052421	NA	AABR07012475.2	lincRNA	0.604312	0.625436	8.8788	0.00288501	0.457058	1.52025
ENSRNOG00000022738	NA	AC098459.1	processed_pseudogene	-0.544519	7.28978	8.87395	0.00289269	0.457058	0.68562
ENSRNOG00000052510	316527	Wnt10a	protein_coding	1.29677	-1.06286	8.83753	0.00295099	0.457058	2.45679
ENSRNOG00000046133	NA	LOC102553613	protein_coding	-0.643555	3.01032	8.82016	0.0029792	0.457058	0.640134
ENSRNOG00000007981	311114	Klhl23	protein_coding	-0.529911	5.5236	8.81767	0.00298327	0.457058	0.692597
ENSRNOG00000002525	29527	Ptgs2	protein_coding	0.994315	-1.6682	8.81286	0.00299114	0.457058	1.99214
ENSRNOG00000009240	NA	LOC690096	protein_coding	-0.565456	0.916294	8.81088	0.00299439	0.457058	0.675742
ENSRNOG00000019288	307657	Ogfod1	protein_coding	-0.372715	3.54233	8.77733	0.00304997	0.457058	0.772328
ENSRNOG00000032590	304558	Ttc28	protein_coding	-0.377422	5.06272	8.76999	0.00306227	0.457058	0.769812
ENSRNOG00000009153	500292	Cidec	protein_coding	1.69109	-0.342241	8.76015	0.00307883	0.457058	3.22901
ENSRNOG00000014992	100909548	LOC100909548	protein_coding	0.679549	-0.705349	8.76	0.00307909	0.457058	1.60164
ENSRNOG00000051816	502894	Tigar	protein_coding	-0.42227	5.06873	8.73974	0.00311349	0.457058	0.746249
ENSRNOG00000040350	NA	Mir675	miRNA	-0.627965	10.5064	8.71718	0.00315226	0.457058	0.647088
ENSRNOG00000033101	360570	Myo18a	protein_coding	-0.412423	8.07431	8.70723	0.00316951	0.457058	0.75136
ENSRNOG00000019339	NA	Ttll11	protein_coding	-0.478942	2.62448	8.6866	0.00320558	0.457058	0.717503
ENSRNOG00000011854	312270	RGD1563986	protein_coding	0.527203	0.289374	8.68089	0.00321564	0.457058	1.44113
ENSRNOG00000011006	295041	Stoml3	protein_coding	-0.651301	1.51918	8.67582	0.0032246	0.457058	0.636706
ENSRNOG00000018184	24851	Tpm1	protein_coding	-0.678423	13.9117	8.58394	0.00339141	0.476448	0.624848
ENSRNOG00000016361	140693	Plcd4	protein_coding	-0.744369	4.82677	8.48856	0.00357386	0.490004	0.596929
ENSRNOG00000018656	25028	Ampd1	protein_coding	-0.675824	9.75044	8.48263	0.00358554	0.490004	0.625974
ENSRNOG00000037206	312677	Ccdc77	protein_coding	-0.515168	2.65457	8.45916	0.0036321	0.490004	0.699712
ENSRNOG00000020922	192245	Hspb6	protein_coding	-0.623089	10.613	8.42164	0.00370781	0.490004	0.649279
ENSRNOG00000051534	NA	AC132720.1	protein_coding	-0.597414	6.46223	8.39822	0.00375588	0.490004	0.660938
ENSRNOG00000005269	302948	Srl	protein_coding	-0.528407	11.2102	8.38456	0.00378421	0.490004	0.69332
ENSRNOG00000046366	24907	Dmd	protein_coding	-0.55874	7.68373	8.38026	0.00379318	0.490004	0.678895
ENSRNOG00000000383	309760	Mypn	protein_coding	-0.524697	8.38079	8.37807	0.00379775	0.490004	0.695105
ENSRNOG00000053974	687797	Tmem233	protein_coding	-0.631833	4.64655	8.3455	0.00386643	0.490004	0.645356
ENSRNOG00000006663	115771	Usp2	protein_coding	-0.385401	6.20858	8.34482	0.00386788	0.490004	0.765566
ENSRNOG00000036649	361671	Pwwp2b	protein_coding	-0.318781	4.37056	8.3337	0.00389163	0.490004	0.801747
ENSRNOG00000015751	290623	Cyp4f18	protein_coding	-1.00893	2.67057	8.32205	0.00391667	0.490004	0.496914
ENSRNOG00000003596	317258	Itgb1bp2	protein_coding	-0.506624	7.15485	8.29334	0.00397907	0.490004	0.703868
ENSRNOG00000050347	103693432	Ptges3l	protein_coding	-0.487861	5.79172	8.25676	0.00406006	0.490004	0.713081
ENSRNOG00000008481	362384	Reep1	protein_coding	-0.436949	6.28038	8.24355	0.0040897	0.490004	0.738695
ENSRNOG00000012404	25357	Thrsp	protein_coding	1.36622	1.63237	8.23584	0.00410712	0.490004	2.57795
ENSRNOG00000014178	294973	Acad9	protein_coding	-0.473278	5.26659	8.2305	0.00411922	0.490004	0.720326
ENSRNOG00000054719	303448	LOC303448	protein_coding	-0.806573	-0.972007	8.22855	0.00412364	0.490004	0.571738
ENSRNOG00000024990	499818	Ppp1r1c	protein_coding	-1.34028	-0.804006	8.21165	0.00416222	0.490004	0.394944
ENSRNOG00000045653	100912498	LOC100912498	protein_coding	-1.29289	-1.49202	8.18557	0.00422248	0.490004	0.408134
ENSRNOG00000017922	681316	Tpbgl	protein_coding	0.780397	0.0589213	8.17674	0.00424309	0.490004	1.7176
ENSRNOG00000039759	554353	Gpr34	protein_coding	0.725639	1.35766	8.17595	0.00424494	0.490004	1.65363
ENSRNOG00000019862	308429	Pinlyp	protein_coding	-0.687955	2.7857	8.17093	0.0042567	0.490004	0.620733
ENSRNOG00000000433	406167	Prrt1	protein_coding	0.501158	2.19897	8.15942	0.0042838	0.490004	1.41535
ENSRNOG00000006776	297333	Smyd1	protein_coding	-0.602005	7.84978	8.14968	0.00430689	0.490004	0.658838
ENSRNOG00000020467	338475	Nrep	protein_coding	-0.934448	6.03923	8.13627	0.00433884	0.490004	0.523243
ENSRNOG00000018012	499016	Tulp4	protein_coding	-0.398893	5.55008	8.1345	0.00434308	0.490004	0.75844
ENSRNOG00000004505	29228	Nfic	protein_coding	-0.427203	7.46596	8.13072	0.00435216	0.490004	0.743702
ENSRNOG00000039971	498690	Ctla2a	protein_coding	0.714871	3.24309	8.09972	0.00442721	0.490329	1.64134
ENSRNOG00000018241	306570	Ank1	protein_coding	-0.527426	7.39582	8.09842	0.00443037	0.490329	0.693792
ENSRNOG00000045574	687615	Morn3	protein_coding	-0.745805	-0.521614	8.09135	0.00444771	0.490329	0.596335
ENSRNOG00000000956	304268	Rasl11a	protein_coding	-0.513626	0.557523	8.03617	0.00458523	0.502004	0.70046
ENSRNOG00000062031	NA	Rn60_12_0108.1	processed_pseudogene	0.923198	-1.39863	7.98527	0.00471593	0.510627	1.89631
ENSRNOG00000004657	58817	Sec23a	protein_coding	-0.356626	5.71398	7.98053	0.00472832	0.510627	0.780989
ENSRNOG00000001738	287986	Eif4g1	protein_coding	-0.367522	3.90399	7.96653	0.00476502	0.511113	0.775113
ENSRNOG00000056697	29737	Kcnab1	protein_coding	-0.447422	2.1193	7.92037	0.00488813	0.518489	0.733352
ENSRNOG00000019019	290223	Fitm1	protein_coding	-0.563046	7.24792	7.91631	0.00489911	0.518489	0.676872
ENSRNOG00000010079	54232	Car3	protein_coding	-0.950112	11.7578	7.89579	0.00495501	0.518492	0.517592
ENSRNOG00000055222	500959	AC094212.1	protein_coding	-0.586166	6.48933	7.89234	0.00496446	0.518492	0.666111
ENSRNOG00000046280	680282	Tceal5	protein_coding	-0.580474	3.72351	7.86396	0.00504298	0.52239	0.668744
ENSRNOG00000061549	NA	AABR07058816.1	lincRNA	-0.801471	-0.698327	7.84761	0.00508879	0.52239
ENSRNOG00000004003	63995	Dusp10	protein_coding	-0.512242	5.25631	7.84345	0.00510051	0.52239
ENSRNOG00000022099	365377	Trim72	protein_coding	-0.436308	8.55594	7.8273	0.00514628	0.5237
ENSRNOG00000001001	246250	Retn	protein_coding	2.32297	-1.14966	7.80496	0.0052103	0.526837
ENSRNOG00000001469	25043	Eln	protein_coding	-0.56771	6.14606	7.75495	0.00535655	0.538198
ENSRNOG00000021390	361514	Meis3	protein_coding	0.452106	1.71884	7.7119	0.0054858	0.541624
ENSRNOG00000025634	305888	Zfhx2	protein_coding	-0.33885	2.628	7.70914	0.00549419	0.541624
ENSRNOG00000007706	78975	Prkaa2	protein_coding	-0.470449	6.81471	7.70608	0.00550352	0.541624
ENSRNOG00000001476	304407	Cldn4	protein_coding	1.60034	-0.992128	7.69515	0.00553694	0.541624
ENSRNOG00000016855	291212	B3galnt2	protein_coding	-0.429894	6.50988	7.67934	0.00558565	0.541624
ENSRNOG00000043210	29748	Ppp3r1	protein_coding	-0.434936	7.66578	7.66936	0.00561664	0.541624
ENSRNOG00000021198	64647	Hist1h2bcl1	protein_coding	-0.318334	6.55253	7.63777	0.00571585	0.541624
ENSRNOG00000014867	499702	Synpo2	protein_coding	-0.473401	9.37706	7.63338	0.00572978	0.541624
ENSRNOG00000018301	NA	Rn50_X_0752.4	processed_pseudogene	-0.480428	3.68785	7.61768	0.00577989	0.541624
ENSRNOG00000031706	NA	RGD1563601	processed_pseudogene	-0.587346	8.82876	7.60991	0.00580482	0.541624
ENSRNOG00000016037	54264	Mafb	protein_coding	0.551922	4.9201	7.60682	0.00581479	0.541624
ENSRNOG00000019050	56824	Ifit1	protein_coding	-5.97974	4.20175	7.60168	0.00583139	0.541624
ENSRNOG00000061868	NA	Kbtbd12	protein_coding	-0.594668	4.94636	7.59732	0.00584551	0.541624
ENSRNOG00000004001	314548	Osgepl1	protein_coding	-0.413209	4.60027	7.56686	0.00594512	0.541624
ENSRNOG00000009096	312086	Pon3	protein_coding	-0.698338	3.35369	7.56511	0.0059509	0.541624
ENSRNOG00000024625	361541	Proser3	protein_coding	-0.331169	3.95931	7.55697	0.00597785	0.541624
ENSRNOG00000016214	362029	Agl	protein_coding	-0.619394	10.613	7.51352	0.00612375	0.541624
ENSRNOG00000011227	24214	Atp1b2	protein_coding	-0.751116	7.97047	7.51072	0.0061333	0.541624
ENSRNOG00000055314	685059	Msrb1	protein_coding	-0.484623	7.0941	7.50995	0.00613591	0.541624
ENSRNOG00000001436	56010	Ywhag	protein_coding	-0.321281	8.91662	7.49912	0.00617293	0.541624
ENSRNOG00000043143	NA	Eml1	protein_coding	-0.512629	5.71113	7.49221	0.00619663	0.541624
ENSRNOG00000005299	314906	Kif5a	protein_coding	-0.617873	4.50091	7.48458	0.00622295	0.541624
ENSRNOG00000009373	NA	RGD1562690	processed_pseudogene	-0.519588	9.86454	7.47948	0.00624061	0.541624
ENSRNOG00000004676	29433	Pak3	protein_coding	-1.03726	-1.7288	7.47108	0.0062698	0.541624
ENSRNOG00000045843	NA	Rusc2	protein_coding	-0.452601	5.18133	7.45566	0.00632374	0.541624
ENSRNOG00000029986	NA	Insr	protein_coding	-0.464175	5.56902	7.45398	0.00632964	0.541624
ENSRNOG00000001193	499413	Hsf2bp	protein_coding	0.761391	0.761895	7.44257	0.00636989	0.541624
ENSRNOG00000002372	497892	Sgcd	protein_coding	-0.449968	5.38697	7.4268	0.00642595	0.541624
ENSRNOG00000043192	680115	Hacd1	protein_coding	-0.579454	6.68572	7.41659	0.00646252	0.541624
ENSRNOG00000012988	292381	Lix1	protein_coding	-0.736971	0.160749	7.40584	0.00650125	0.541624
ENSRNOG00000053848	NA	LOC102552344	lincRNA	-1.40015	-0.728377	7.40566	0.00650189	0.541624
ENSRNOG00000015972	NA	Ano5	protein_coding	-0.473975	6.66465	7.3828	0.00658507	0.541624
ENSRNOG00000026420	363796	Iqcg	protein_coding	-1.05357	0.465333	7.37757	0.00660423	0.541624
ENSRNOG00000019404	301073	Hhatl	protein_coding	-0.567544	8.26273	7.37665	0.0066076	0.541624
ENSRNOG00000005798	29161	Cav3	protein_coding	-0.428012	7.1939	7.3724	0.00662326	0.541624
ENSRNOG00000032659	NA	Plcl1	protein_coding	-0.40607	3.15598	7.35519	0.00668694	0.541624
ENSRNOG00000054667	NA	AABR07049288.1	lincRNA	-1.38147	-2.22059	7.35474	0.00668861	0.541624
ENSRNOG00000053604	NA	7SK	misc_RNA	1.38655	-2.74413	7.35115	0.00670199	0.541624
ENSRNOG00000024717	301606	Espnl	protein_coding	-0.601809	-0.103847	7.34139	0.00673846	0.541624
ENSRNOG00000005530	299202	Rps6kl1	protein_coding	-0.524747	1.27234	7.33689	0.00675537	0.541624
ENSRNOG00000011361	29573	Slc37a4	protein_coding	-0.602319	7.43561	7.32561	0.00679789	0.542294
ENSRNOG00000050108	100911319	LOC100911319	protein_coding	0.69776	-0.100134	7.31333	0.00684452	0.543283
ENSRNOG00000014705	309544	Rbm20	protein_coding	-0.393479	6.10651	7.29629	0.00690972	0.54573
ENSRNOG00000000158	81718	Cdo1	protein_coding	0.793481	1.55268	7.28505	0.00695308	0.546436
ENSRNOG00000034258	311098	Xirp2	protein_coding	-0.516191	10.7895	7.26059	0.00704842	0.54809
ENSRNOG00000006628	297682	Dusp16	protein_coding	-0.352468	3.81747	7.25275	0.00707924	0.54809
ENSRNOG00000028238	498066	Sh3bgr	protein_coding	-0.579693	8.64247	7.24995	0.0070903	0.54809
ENSRNOG00000047864	294274	RT1-DMa	protein_coding	0.969871	-1.52811	7.23369	0.00715479	0.54809
ENSRNOG00000016388	316561	Sphkap	protein_coding	-0.892592	-1.58613	7.23353	0.00715545	0.54809
ENSRNOG00000059373	312689	M6pr	protein_coding	0.655931	-1.38388	7.22706	0.00718127	0.54809
ENSRNOG00000036960	25560	Abcc9	protein_coding	-0.493196	7.32583	7.19188	0.0073234	0.556263
ENSRNOG00000019850	363256	Speg	protein_coding	-0.482881	8.06903	7.15695	0.00746741	0.557753
ENSRNOG00000017197	24628	Pdgfb	protein_coding	-0.391003	5.31336	7.14321	0.00752483	0.557753
ENSRNOG00000057701	316740	Myom1	protein_coding	-0.557908	9.97418	7.133	0.00756782	0.557753
ENSRNOG00000010761	192155	Sftpb	protein_coding	-1.54811	-2.67206	7.12568	0.00759876	0.557753
ENSRNOG00000010412	100910460	Ccdc180	protein_coding	1.07793	-2.49491	7.12284	0.00761079	0.557753
ENSRNOG00000052406	102552527	LOC102552527	protein_coding	0.405324	2.00716	7.11861	0.00762876	0.557753
ENSRNOG00000018935	NA	RGD1560015	pseudogene	-0.411928	6.67245	7.11072	0.00766244	0.557753
ENSRNOG00000048292	NA	Mir3593	miRNA	1.46998	-2.47613	7.10479	0.00768784	0.557753
ENSRNOG00000009896	303332	Tmem199	protein_coding	-0.318805	5.09721	7.10281	0.00769634	0.557753
ENSRNOG00000003063	64561	Phka1	protein_coding	-0.729272	8.87258	7.09681	0.00772211	0.557753
ENSRNOG00000018603	309150	Carns1	protein_coding	-0.446125	4.89361	7.07589	0.00781282	0.557753
ENSRNOG00000016611	293621	Hras	protein_coding	-0.429452	6.17966	7.061	0.00787802	0.557753
ENSRNOG00000012477	24799	Eef1a2	protein_coding	-0.536954	10.9333	7.05062	0.0079238	0.557753
ENSRNOG00000027230	100360334	Fhod3	protein_coding	-0.491689	6.07223	7.04884	0.00793165	0.557753
ENSRNOG00000049942	498579	RGD1564899	protein_coding	-0.631277	8.20667	7.04642	0.00794237	0.557753
ENSRNOG00000009434	NA	RGD1310507	protein_coding	-0.621803	2.02346	7.04578	0.00794523	0.557753
ENSRNOG00000007726	78967	Mcam	protein_coding	-0.355654	5.62295	7.04239	0.00796025	0.557753
ENSRNOG00000007326	298771	Prepl	protein_coding	-0.424999	6.57527	7.03305	0.00800191	0.557753
ENSRNOG00000023208	366360	RGD1309821	protein_coding	-0.401813	5.54901	7.03111	0.00801057	0.557753
ENSRNOG00000054549	81681	Lss	protein_coding	0.392347	2.2114	7.02062	0.00805762	0.558579
ENSRNOG00000058320	NA	AABR07008420.1	pseudogene	0.756612	-1.60046	6.99628	0.00816793	0.561677
ENSRNOG00000048256	NA	Fam160a1	protein_coding	-0.524326	5.21413	6.99046	0.00819453	0.561677
ENSRNOG00000015155	296369	Tnnc2	protein_coding	-0.571517	13.0445	6.98742	0.00820844	0.561677
ENSRNOG00000047014	29546	Homer1	protein_coding	-0.442394	4.75668	6.97643	0.00825903	0.562713
ENSRNOG00000001888	303798	Arvcf	protein_coding	-0.421614	4.69373	6.94342	0.00841279	0.570739
ENSRNOG00000021808	191576	Tecr	protein_coding	-0.409549	7.07568	6.91443	0.00855029	0.575477
ENSRNOG00000023150	292804	Gpi	protein_coding	-0.549513	10.1795	6.90829	0.0085797	0.575477
ENSRNOG00000015290	24849	Tpi1	protein_coding	-0.913242	5.27585	6.90474	0.00859677	0.575477
ENSRNOG00000016837	24265	Ckm	protein_coding	-0.64139	14.779	6.89401	0.00864849	0.575477
ENSRNOG00000025596	298533	Ago4	protein_coding	0.533818	0.268259	6.88743	0.00868041	0.575477
ENSRNOG00000001821	246253	Adipoq	protein_coding	1.32764	2.24529	6.87828	0.00872493	0.575477
ENSRNOG00000008609	29155	Capn3	protein_coding	-0.498729	7.34869	6.87594	0.00873638	0.575477
ENSRNOG00000011589	24246	Camk2d	protein_coding	-0.293506	6.41154	6.84743	0.00887691	0.581874
ENSRNOG00000017467	25532	Rab4a	protein_coding	-0.485458	4.5482	6.83447	0.0089415	0.581874
ENSRNOG00000010473	192226	Cand2	protein_coding	-0.412127	7.10012	6.83409	0.00894344	0.581874
ENSRNOG00000007369	360848	Shisa4	protein_coding	-0.615941	6.84671	6.82203	0.00900404	0.582685
ENSRNOG00000008118	362606	Sync	protein_coding	-0.361687	6.17026	6.81456	0.00904178	0.582685
ENSRNOG00000018953	292699	Cblc	protein_coding	-0.426294	2.8901	6.80977	0.00906603	0.582685
ENSRNOG00000033923	316421	Aox2	protein_coding	-0.606207	1.07483	6.79795	0.00912624	0.58419
ENSRNOG00000002917	287060	Sec14l5	protein_coding	-0.749626	3.87809	6.78295	0.00920325	0.586753
ENSRNOG00000015086	25629	Plin1	protein_coding	1.65106	0.553469	6.77468	0.00924602	0.587123
ENSRNOG00000058230	NA	7SK	misc_RNA	-1.00931	-0.828359	6.76592	0.00929151	0.58766
ENSRNOG00000018166	64562	Prkab2	protein_coding	-0.594169	8.25106	6.74969	0.00937639	0.589461
ENSRNOG00000023579	310859	Tet2	protein_coding	-0.494267	5.49716	6.73367	0.00946096	0.589461
ENSRNOG00000028592	288398	AABR07035074.1	protein_coding	-0.402623	8.06422	6.73253	0.00946704	0.589461
ENSRNOG00000025909	361805	Uqcc2	protein_coding	-0.442509	5.28292	6.73225	0.0094685	0.589461
ENSRNOG00000016419	64353	Pdlim5	protein_coding	-0.438129	7.76515	6.71216	0.00957578	0.591582
ENSRNOG00000018630	24383	Gapdh	protein_coding	-0.621428	6.47382	6.71191	0.00957711	0.591582
ENSRNOG00000012440	29447	Msra	protein_coding	-0.298378	2.63024	6.69705	0.00965726	0.592111
ENSRNOG00000043342	290595	LOC290595	protein_coding	1.48256	-1.3197	6.69649	0.00966026	0.592111
ENSRNOG00000053502	NA	Arhgef17	protein_coding	-0.236784	5.44069	6.6878	0.00970748	0.592717
ENSRNOG00000002376	304740	Clasp1	protein_coding	-0.289506	5.77825	6.67732	0.00976475	0.593929
ENSRNOG00000056457	60666	Gpd1	protein_coding	-0.735479	9.65916	6.65869	0.00986735	0.597879
ENSRNOG00000002218	305234	Stbd1	protein_coding	-0.423687	7.8917	6.64524	0.00994212	0.600119
ENSRNOG00000001258	288504	Snx8	protein_coding	0.52012	3.87609	6.63142	0.0100196	0.602502
ENSRNOG00000021130	25559	Abcc8	protein_coding	-0.80764	2.88254	6.61541	0.01011	0.603518
ENSRNOG00000011891	117596	Atp6v1b2	protein_coding	0.276621	6.14391	6.61389	0.0101187	0.603518
ENSRNOG00000011340	685374	Ankrd13c	protein_coding	0.319434	2.60323	6.60829	0.0101505	0.603518
ENSRNOG00000027232	NA	Pcdhga11	protein_coding	-0.881549	-1.53032	6.59594	0.0102212	0.604697
ENSRNOG00000022419	305448	Dok7	protein_coding	-0.431705	5.13803	6.58346	0.0102931	0.604697
ENSRNOG00000019394	NA	Mpv17l2	protein_coding	0.347484	3.49175	6.5794	0.0103165	0.604697
ENSRNOG00000011591	301378	Mettl21c	protein_coding	-0.607205	2.46375	6.57834	0.0103227	0.604697
ENSRNOG00000020557	NA	Ryr1	protein_coding	-0.607543	11.133	6.56352	0.010409	0.60544
ENSRNOG00000001082	63886	Abcb9	protein_coding	-0.480913	4.69869	6.55798	0.0104415	0.60544
ENSRNOG00000000406	25346	Ros1	protein_coding	-0.473158	2.19533	6.55046	0.0104857	0.60544
ENSRNOG00000025378	308581	Ccdc155	protein_coding	-0.909642	2.44685	6.54408	0.0105234	0.60544
ENSRNOG00000020276	29389	Tnni2	protein_coding	-0.582387	12.8133	6.54038	0.0105453	0.60544
ENSRNOG00000033583	100910577	LOC100910577	protein_coding	-0.41864	0.771648	6.53151	0.010598	0.60544
ENSRNOG00000007561	503194	Glb1l2	protein_coding	-0.720031	2.72445	6.52971	0.0106087	0.60544
ENSRNOG00000007632	289904	Mss51	protein_coding	-1.27006	4.831	6.52439	0.0106405	0.60544
ENSRNOG00000019503	290227	Rec8	protein_coding	-1.47643	-2.68	6.51182	0.010716	0.606841
ENSRNOG00000021294	29152	Mstn	protein_coding	-0.901484	3.44782	6.50758	0.0107416	0.606841
ENSRNOG00000055293	314843	Ptprb	protein_coding	-0.37246	5.76608	6.49843	0.010797	0.607809
ENSRNOG00000021447	498704	Prr7	protein_coding	0.588807	0.824941	6.48306	0.0108907	0.60988
ENSRNOG00000013503	498515	Cdh24	protein_coding	0.614347	-0.212921	6.47078	0.0109662	0.60988
ENSRNOG00000049426	687861	Mmab	protein_coding	-0.450899	4.66614	6.46798	0.0109835	0.60988
ENSRNOG00000031997	310982	Ttll7	protein_coding	-0.524989	4.78911	6.46735	0.0109874	0.60988
ENSRNOG00000032447	300197	Zfp641	protein_coding	-0.434203	3.5546	6.45183	0.0110838	0.613087
ENSRNOG00000038132	312102	Vsig4	protein_coding	1.92586	-2.18101	6.44135	0.0111494	0.614211
ENSRNOG00000061607	300215	Lmbr1l	protein_coding	0.296881	3.1161	6.43624	0.0111815	0.614211
ENSRNOG00000001712	287983	Alg3	protein_coding	-0.286439	4.22243	6.41984	0.0112853	0.617771
ENSRNOG00000017309	362626	Rsrp1	protein_coding	0.347323	6.10859	6.40225	0.0113976	0.620677
ENSRNOG00000004078	25438	Eno3	protein_coding	-0.636171	12.9614	6.39823	0.0114234	0.620677
ENSRNOG00000005906	103690020	LOC103690020	protein_coding	0.541075	0.60886	6.39323	0.0114556	0.620677
ENSRNOG00000001757	288044	Tm4sf19	protein_coding	1.18859	0.51372	6.35285	0.0117193	0.631539
ENSRNOG00000004932	360945	Sel1l3	protein_coding	-0.324271	7.01434	6.35037	0.0117357	0.631539
ENSRNOG00000013532	24959	Pgam2	protein_coding	-0.659764	11.4762	6.33319	0.0118499	0.63493
ENSRNOG00000020390	364535	Tmem161a	protein_coding	-0.370223	6.04039	6.32889	0.0118787	0.63493
ENSRNOG00000025691	301265	Pla2g7	protein_coding	0.810381	3.43438	6.30257	0.0120563	0.642262
ENSRNOG00000008951	364190	Rasl10a	protein_coding	0.45759	1.04286	6.28495	0.0121767	0.646507
ENSRNOG00000052386	NA	Nlrx1	protein_coding	-0.386148	5.11679	6.26361	0.0123243	0.65216
ENSRNOG00000008082	NA	Rgs6	protein_coding	-0.781028	0.423432	6.25569	0.0123795	0.652906
ENSRNOG00000024763	NA	LOC685431	pseudogene	-0.281976	5.74944	6.2406	0.0124854	0.656311
ENSRNOG00000006911	314251	Sptb	protein_coding	-0.541304	7.85158	6.20183	0.0127618	0.666518
ENSRNOG00000016511	307081	Pitrm1	protein_coding	-0.282599	6.46935	6.20159	0.0127636	0.666518
ENSRNOG00000016731	500450	Tpm2	protein_coding	-0.516013	13.2426	6.18163	0.0129083	0.671867
ENSRNOG00000002135	NA	Sgcb	protein_coding	-0.397545	7.54444	6.1606	0.0130627	0.675
ENSRNOG00000019745	171009	Actn3	protein_coding	-0.720115	12.7603	6.15952	0.0130707	0.675
ENSRNOG00000024127	303856	Atp13a5	protein_coding	-1.05067	-1.44649	6.15609	0.0130961	0.675
ENSRNOG00000022614	NA	AABR07068253.1	processed_pseudogene	-0.66284	-0.559961	6.13231	0.0132733	0.680753
ENSRNOG00000025584	65218	Agap2	protein_coding	0.443872	3.34643	6.12963	0.0132934	0.680753
ENSRNOG00000013009	24533	Ldha	protein_coding	-0.489098	10.2468	6.12178	0.0133526	0.681584
ENSRNOG00000006670	501555	Rai2	protein_coding	-0.42113	5.299	6.10863	0.0134523	0.68179
ENSRNOG00000050416	295360	Kcna10	protein_coding	-1.42598	-1.29457	6.10473	0.0134821	0.68179
ENSRNOG00000056810	685590	AABR07037536.1	protein_coding	-0.238847	4.57863	6.10428	0.0134855	0.68179
ENSRNOG00000026519	NA	LOC100364062	pseudogene	-0.543307	8.15767	6.08093	0.0136649	0.687368
ENSRNOG00000062026	NA	Rn60_12_0129.1	processed_pseudogene	-0.671413	0.42097	6.07866	0.0136824	0.687368
ENSRNOG00000009276	295105	Schip1	protein_coding	-0.464288	6.56899	6.06326	0.0138022	0.691201
ENSRNOG00000051570	NA	AABR07001910.1	protein_coding	0.459325	0.771001	6.04476	0.0139477	0.693891
ENSRNOG00000000373	361839	Ctnna3	protein_coding	-0.540687	1.47967	6.03416	0.0140316	0.693891
ENSRNOG00000061876	641315	Tas1r2	protein_coding	-0.535028	6.50015	6.03189	0.0140497	0.693891
ENSRNOG00000029394	NA	Dusp8	protein_coding	-0.596741	3.82856	6.02673	0.0140909	0.693891
ENSRNOG00000016536	313609	Pdik1l	protein_coding	0.281182	2.70486	6.02456	0.0141082	0.693891
ENSRNOG00000024904	296091	Pla2g4e	protein_coding	-0.52048	2.50957	6.01197	0.0142091	0.693891
ENSRNOG00000011161	308028	Slc2a12	protein_coding	-0.394335	4.53874	6.00705	0.0142488	0.693891
ENSRNOG00000026425	300146	Ppp6r2	protein_coding	-0.340611	6.82278	6.00666	0.014252	0.693891
ENSRNOG00000009522	29412	Adra1a	protein_coding	-0.428572	1.50088	5.99725	0.0143282	0.693891
ENSRNOG00000002983	81524	Nf1x	protein_coding	-0.379565	6.54849	5.98242	0.0144492	0.693891
ENSRNOG00000060988	684516	Kcnc4	protein_coding	-0.518781	7.39388	5.98048	0.0144651	0.693891
ENSRNOG00000009889	24645	Pgm1	protein_coding	-0.558314	10.3209	5.97981	0.0144706	0.693891
ENSRNOG00000014204	311187	Pacsin3	protein_coding	-0.311638	8.33474	5.97743	0.0144901	0.693891
ENSRNOG00000012682	83826	Nr5a1	protein_coding	-1.16934	0.309151	5.97574	0.014504	0.693891
ENSRNOG00000003256	25405	Ccng1	protein_coding	-0.413279	10.4345	5.97481	0.0145116	0.693891
ENSRNOG00000051837	289633	Nwd2	protein_coding	-1.01941	-2.51122	5.96638	0.0145812	0.695125
ENSRNOG00000047854	NA	LOC108348072	protein_coding	1.1018	0.087615	5.94728	0.01474	0.6991
ENSRNOG00000011521	246776	Filip1	protein_coding	-0.380555	6.44686	5.93471	0.0148455	0.6991
ENSRNOG00000057556	312607	Pdzrn3	protein_coding	-0.420329	6.68615	5.93114	0.0148756	0.6991
ENSRNOG00000033824	25062	Gpd2	protein_coding	-0.666741	6.80556	5.92907	0.0148931	0.6991
ENSRNOG00000018220	64183	Pde4dip	protein_coding	-0.514839	11.6138	5.92449	0.0149319	0.6991
ENSRNOG00000007882	360958	Ablim2	protein_coding	-0.435431	5.58016	5.92386	0.0149372	0.6991
ENSRNOG00000042326	362619	Smpdl3b	protein_coding	-0.503673	3.80329	5.91815	0.0149857	0.6991
ENSRNOG00000002256	305235	Art3	protein_coding	-0.421773	8.14443	5.91317	0.0150281	0.6991
ENSRNOG00000056915	360417	Ptprq	protein_coding	1.27538	-1.68228	5.90628	0.015087	0.6991
ENSRNOG00000000033	305095	Tmcc2	protein_coding	-0.560868	6.10536	5.9015	0.015128	0.6991
ENSRNOG00000047276	NA	Pkm	protein_coding	-0.523036	9.47276	5.89139	0.0152151	0.6991
ENSRNOG00000011427	60563	Hr	protein_coding	-0.417372	3.72649	5.88303	0.0152875	0.6991
ENSRNOG00000022176	498434	Gpr75	protein_coding	-0.894934	-1.86525	5.87575	0.0153508	0.6991
ENSRNOG00000041170	NA	AC135741.1	miRNA	0.825227	-2.04228	5.87076	0.0153944	0.6991
ENSRNOG00000034200	289615	Atp8a1	protein_coding	-0.330486	5.66492	5.86768	0.0154214	0.6991
ENSRNOG00000026928	NA	AABR07008097.1	protein_coding	-0.499582	6.84884	5.86367	0.0154566	0.6991
ENSRNOG00000020694	313785	Icam5	protein_coding	0.758906	0.0457994	5.85871	0.0155001	0.6991
ENSRNOG00000033397	NA	Adamts20	protein_coding	-0.504616	4.5527	5.85146	0.0155641	0.6991
ENSRNOG00000045797	25608	Lep	protein_coding	2.51067	-2.20192	5.84299	0.0156393	0.6991
ENSRNOG00000014205	306330	Klf2	protein_coding	0.397833	4.18951	5.84296	0.0156395	0.6991
ENSRNOG00000007603	29694	Gabrr1	protein_coding	-0.811738	1.1507	5.8325	0.0157327	0.6991
ENSRNOG00000007445	312981	Asph	protein_coding	-0.396378	8.04452	5.83236	0.015734	0.6991
ENSRNOG00000014310	290501	Tmtc4	protein_coding	-0.368208	4.04646	5.83104	0.0157458	0.6991
ENSRNOG00000024346	363060	Plet1	protein_coding	1.30585	-1.49658	5.82041	0.0158412	0.6991
ENSRNOG00000004614	362133	Lypd6b	protein_coding	-1.55979	0.476478	5.81744	0.015868	0.6991
ENSRNOG00000007795	NA	AABR07058410.1	pseudogene	-0.999571	-1.46829	5.80218	0.0160063	0.6991
ENSRNOG00000023285	NA	Rn50_4_2149.1	processed_pseudogene	-0.357522	4.78747	5.7981	0.0160435	0.6991
ENSRNOG00000005417	314988	Zhx2	protein_coding	-0.301795	5.05294	5.79572	0.0160652	0.6991
ENSRNOG00000025509	305338	Apbb2	protein_coding	-0.360864	4.75878	5.78559	0.016158	0.6991
ENSRNOG00000008806	298801	Clip4	protein_coding	-0.447447	6.12023	5.78438	0.0161692	0.6991
ENSRNOG00000019565	295315	Tbx15	protein_coding	-0.378254	6.21885	5.78358	0.0161765	0.6991
ENSRNOG00000020269	361126	Sugp2	protein_coding	-0.325826	5.62491	5.77992	0.0162103	0.6991
ENSRNOG00000037446	29533	Pxmp2	protein_coding	-0.538182	4.67036	5.7761	0.0162456	0.6991
ENSRNOG00000045821	641603	Slc41a3	protein_coding	-0.604438	5.26047	5.7749	0.0162567	0.6991
ENSRNOG00000056716	288105	Zbtb20	protein_coding	-0.462255	3.81433	5.77155	0.0162877	0.6991
ENSRNOG00000060399	NA	AABR07065429.2	lincRNA	0.961955	-2.36795	5.76478	0.0163506	0.6991
ENSRNOG00000033057	NA	Gapdh-ps2	protein_coding	-0.57302	5.49075	5.76276	0.0163693	0.6991
ENSRNOG00000015642	298510	Pabpc4	protein_coding	-0.393361	8.29675	5.75445	0.016447	0.6991
ENSRNOG00000021090	24701	Pygm	protein_coding	-0.64658	13.1749	5.75036	0.0164852	0.6991
ENSRNOG00000011162	363020	Smco4	protein_coding	0.352202	2.73631	5.74778	0.0165095	0.6991
ENSRNOG00000047124	NA	Atp2a1	protein_coding	-0.582764	12.6421	5.74236	0.0165606	0.6991
ENSRNOG00000011614	312654	Tmcc1	protein_coding	-0.268494	5.18138	5.73362	0.0166432	0.6991
ENSRNOG00000019963	301255	Spats1	protein_coding	-0.780136	0.838138	5.73248	0.0166539	0.6991
ENSRNOG00000050960	NA	Atg4a	protein_coding	-0.293112	4.55425	5.73063	0.0166715	0.6991
ENSRNOG00000038877	306957	Btn2a2	protein_coding	0.555117	-0.581956	5.72824	0.0166942	0.6991
ENSRNOG00000040122	498440	Myoz1	protein_coding	-0.600024	10.3434	5.72078	0.0167653	0.6991
ENSRNOG00000006224	315833	Klhl31	protein_coding	-0.483239	9.67929	5.72006	0.0167722	0.6991
ENSRNOG00000018980	316233	Tjap1	protein_coding	-0.403281	6.14147	5.71478	0.0168227	0.6991
ENSRNOG00000028017	361732	Tmem109	protein_coding	-0.431493	8.40897	5.7042	0.0169243	0.6991
ENSRNOG00000008890	25549	Slc18a2	protein_coding	0.795172	-1.56281	5.70205	0.0169451	0.6991
ENSRNOG00000000053	25419	Crp	protein_coding	-0.620713	-0.0712065	5.698	0.0169843	0.6991
ENSRNOG00000005934	NA	Mlip	protein_coding	-0.361011	6.20265	5.6978	0.0169862	0.6991
ENSRNOG00000010402	161476	Hspb2	protein_coding	-0.277273	5.87691	5.69052	0.0170568	0.6991
ENSRNOG00000015744	499943	Spata25	protein_coding	-0.790828	-0.555828	5.68782	0.0170831	0.6991
ENSRNOG00000056753	309514	Hectd2	protein_coding	-0.36145	4.31988	5.68745	0.0170867	0.6991
ENSRNOG00000007390	25493	Nfkbia	protein_coding	0.451653	5.19541	5.67273	0.0172306	0.700111
ENSRNOG00000020457	309025	Tacc2	protein_coding	-0.506505	8.41594	5.67072	0.0172504	0.700111
ENSRNOG00000058474	NA	AABR07015941.1	processed_pseudogene	0.539263	-0.850094	5.66087	0.0173476	0.700111
ENSRNOG00000010107	NA	Palld	protein_coding	-0.394956	6.42064	5.6585	0.017371	0.700111
ENSRNOG00000027622	362883	Slc35e3	protein_coding	0.257268	4.05213	5.64678	0.0174875	0.700111
ENSRNOG00000001484	304410	Gatsl2	protein_coding	-0.405401	3.29118	5.64321	0.0175231	0.700111
ENSRNOG00000050669	NA	LOC100911515	protein_coding	-0.519983	5.83699	5.64212	0.017534	0.700111
ENSRNOG00000031955	307100	Calml3	protein_coding	1.55172	-0.428099	5.63703	0.0175849	0.700111
ENSRNOG00000006783	NA	Neb	protein_coding	-0.572636	11.6439	5.63586	0.0175967	0.700111
ENSRNOG00000030963	108351137	LOC108351137	protein_coding	-0.595755	8.70505	5.62965	0.0176592	0.700111
ENSRNOG00000012176	84590	Rab27b	protein_coding	-0.83373	0.39245	5.62387	0.0177174	0.700111
ENSRNOG00000018097	362643	Emc1	protein_coding	-0.212803	5.78166	5.61916	0.0177651	0.700111
ENSRNOG00000015878	367645	Pif1	protein_coding	0.71114	-1.41079	5.60851	0.0178734	0.700111
ENSRNOG00000055185	293847	Dusp9	protein_coding	1.56052	-3.15608	5.59702	0.0179911	0.700111
ENSRNOG00000028427	NA	AABR07030524.1	processed_pseudogene	-0.413531	3.67291	5.59386	0.0180235	0.700111
ENSRNOG00000024040	498100	Mb21d2	protein_coding	-0.362326	4.66188	5.59209	0.0180418	0.700111
ENSRNOG00000010775	293019	Arrdc4	protein_coding	0.369627	4.01998	5.59118	0.0180512	0.700111
ENSRNOG00000011631	24373	Fst	protein_coding	0.465962	2.15179	5.58535	0.0181113	0.700111
ENSRNOG00000052802	24189	Aldoa	protein_coding	-0.601196	13.5583	5.57903	0.0181768	0.700111
ENSRNOG00000017986	499563	Zfp458	protein_coding	0.342852	1.18322	5.56868	0.0182846	0.700111
ENSRNOG00000014641	287122	Rpl3l	protein_coding	-0.559255	8.69698	5.5676	0.0182959	0.700111
ENSRNOG00000009513	24192	Akr1b1	protein_coding	-0.353627	7.04691	5.56544	0.0183184	0.700111
ENSRNOG00000012134	25722	Scn4a	protein_coding	-0.409104	7.62075	5.5589	0.018387	0.700111
ENSRNOG00000046231	682930	Cacna1s	protein_coding	-0.525396	9.55123	5.54274	0.0185575	0.700111
ENSRNOG00000043057	NA	AABR07025284.1	processed_pseudogene	-0.408584	2.47498	5.53102	0.0186822	0.700111
ENSRNOG00000016528	362697	Ppp1r21	protein_coding	0.365108	3.64114	5.52668	0.0187286	0.700111
ENSRNOG00000011329	25630	Pkm	protein_coding	-0.534677	9.0129	5.5263	0.0187327	0.700111
ENSRNOG00000030639	310306	Usp13	protein_coding	-0.465776	8.78124	5.52181	0.0187809	0.700111
ENSRNOG00000015380	81679	Jup	protein_coding	-0.280109	6.92627	5.52038	0.0187961	0.700111
ENSRNOG00000037406	499656	RGD1564171	protein_coding	0.509506	-0.197261	5.5203	0.018797	0.700111
ENSRNOG00000016782	25069	Tnfrsf8	protein_coding	0.743429	0.899698	5.51583	0.0188451	0.700111
ENSRNOG00000038328	497913	Gjc2	protein_coding	-0.566348	1.03964	5.50543	0.0189576	0.700111
ENSRNOG00000020332	24838	Tnnt3	protein_coding	-0.520627	13.7666	5.50417	0.0189712	0.700111
ENSRNOG00000052572	293922	Aff2	protein_coding	-0.740029	-1.71638	5.50295	0.0189845	0.700111
ENSRNOG00000001184	294322	Pknox1	protein_coding	-0.408879	5.89079	5.50187	0.0189961	0.700111
ENSRNOG00000042855	362617	Ahdc1	protein_coding	-0.221552	5.78416	5.49796	0.0190387	0.700111
ENSRNOG00000011912	306327	Tmem38a	protein_coding	-0.507033	10.6867	5.49714	0.0190476	0.700111
ENSRNOG00000020068	56769	Ndufaf3	protein_coding	-0.360555	5.62277	5.49526	0.0190681	0.700111
ENSRNOG00000010232	316249	Enpp5	protein_coding	0.416535	2.77433	5.49061	0.0191188	0.700111
ENSRNOG00000054625	291964	Fhod1	protein_coding	-0.32641	6.19959	5.48378	0.0191937	0.700111
ENSRNOG00000012818	360573	Ksr1	protein_coding	-0.375351	3.83963	5.47789	0.0192585	0.700111
ENSRNOG00000007850	362787	Mok	protein_coding	-0.391132	0.533617	5.4775	0.0192628	0.700111
ENSRNOG00000016671	NA	Dtna	protein_coding	-0.300156	6.16254	5.47376	0.019304	0.700111
ENSRNOG00000007925	296078	Pak6	protein_coding	1.54206	-2.49078	5.47179	0.0193258	0.700111
ENSRNOG00000032152	NA	Rab11fip3	protein_coding	-0.276437	5.17912	5.46631	0.0193865	0.700111
ENSRNOG00000061850	NA	AABR07054963.1	miRNA	-0.752565	-0.275511	5.46502	0.0194009	0.700111
ENSRNOG00000016150	300994	Ifrd2	protein_coding	-0.296872	5.34172	5.46111	0.0194443	0.700111
ENSRNOG00000004537	83574	Rxrg	protein_coding	-0.493852	5.35956	5.46077	0.019448	0.700111
ENSRNOG00000058752	360718	Popdc2	protein_coding	-0.302525	6.08966	5.45657	0.0194949	0.700111
ENSRNOG00000011555	310946	Lrrc40	protein_coding	0.364281	3.07772	5.45626	0.0194983	0.700111
ENSRNOG00000000506	NA	Tead3	protein_coding	-0.361646	3.80421	5.44692	0.0196028	0.700111
ENSRNOG00000052687	114029	Megf8	protein_coding	-0.253837	6.02487	5.42407	0.019861	0.700111
ENSRNOG00000052971	NA	AABR07010777.1	lincRNA	-0.641756	-0.0316622	5.42125	0.0198932	0.700111
ENSRNOG00000019147	296655	Stom	protein_coding	0.25939	5.70206	5.41997	0.0199077	0.700111
ENSRNOG00000053014	NA	AABR07029831.1	lincRNA	-0.602665	0.774192	5.41543	0.0199595	0.700111
ENSRNOG00000060568	171070	Ptpn21	protein_coding	-0.278061	4.83532	5.41154	0.020004	0.700111
ENSRNOG00000018205	171572	Ttl	protein_coding	-0.397516	6.03756	5.40787	0.0200461	0.700111
ENSRNOG00000045641	171290	LOC691695	protein_coding	2.00607	-2.66316	5.3944	0.0202015	0.700111
ENSRNOG00000010728	501146	Stradb	protein_coding	-0.398014	6.44774	5.37733	0.0204	0.700111
ENSRNOG00000052459	NA	AABR07030603.2	protein_coding	0.482268	0.248112	5.37151	0.0204682	0.700111
ENSRNOG00000050624	681647	Lysmd4	protein_coding	-0.269083	3.29587	5.36072	0.0205953	0.700111
ENSRNOG00000052080	24245	Camk2b	protein_coding	-0.418618	8.20052	5.34796	0.0207465	0.700111
ENSRNOG00000027935	499589	Lrrc34	protein_coding	1.04245	-1.44915	5.34516	0.0207798	0.700111
ENSRNOG00000039110	680810	Lsmem1	protein_coding	-0.482253	6.6464	5.3429	0.0208068	0.700111
ENSRNOG00000049394	29478	LOC100912599	protein_coding	-0.559403	0.410458	5.32898	0.0209737	0.700111
ENSRNOG00000000920	29353	Phkg1	protein_coding	-0.769383	7.0337	5.31404	0.0211543	0.700111
ENSRNOG00000056162	NA	Mrfap1	protein_coding	1.42183	-2.62606	5.31259	0.0211719	0.700111
ENSRNOG00000023533	360906	Fam69a	protein_coding	-0.325358	5.51134	5.30565	0.0212564	0.700111
ENSRNOG00000058916	362994	Ccdc65	protein_coding	-0.377659	1.6191	5.30187	0.0213025	0.700111
ENSRNOG00000004531	367782	Tceanc	protein_coding	-0.385312	1.23006	5.30009	0.0213244	0.700111
ENSRNOG00000012609	59299	Trdn	protein_coding	-0.515028	10.2713	5.29176	0.0214266	0.700111
ENSRNOG00000004950	685859	Ubxn2a	protein_coding	-0.353621	3.18926	5.28509	0.0215088	0.700111
ENSRNOG00000028997	361214	RGD1561671	protein_coding	-0.435141	3.76259	5.27867	0.0215882	0.700111
ENSRNOG00000058461	252855	Sfpq	protein_coding	0.245239	5.60485	5.27077	0.0216864	0.700111
ENSRNOG00000015179	246756	Tradd	protein_coding	0.403743	2.66996	5.26878	0.0217112	0.700111
ENSRNOG00000016917	25688	Clcn1	protein_coding	-0.537994	6.51522	5.26812	0.0217194	0.700111
ENSRNOG00000016325	29251	F2	protein_coding	-0.538441	0.479228	5.26485	0.0217603	0.700111
ENSRNOG00000058646	29344	Zfp36l1	protein_coding	0.284021	6.12644	5.2615	0.0218022	0.700111
ENSRNOG00000061515	NA	Fbxo45	protein_coding	-0.318929	2.5759	5.25404	0.0218958	0.700111
ENSRNOG00000010992	78951	Hspb3	protein_coding	-0.494981	5.07492	5.24264	0.0220398	0.700111
ENSRNOG00000005388	362886	Rassf3	protein_coding	-0.47186	7.65466	5.23529	0.0221331	0.700111
ENSRNOG00000057278	NA	SNORD47	snoRNA	0.588814	0.212672	5.22995	0.0222012	0.700111
ENSRNOG00000027171	103690051	NEWGENE_1304700	protein_coding	0.665562	-1.3792	5.22844	0.0222205	0.700111
ENSRNOG00000019738	310780	Gpr61	protein_coding	-0.71906	-1.29443	5.21921	0.0223387	0.700111
ENSRNOG00000051699	304291	Zdhhc4	protein_coding	-0.435719	5.15001	5.20909	0.0224691	0.700111
ENSRNOG00000017510	25277	Mfge8	protein_coding	-0.34579	7.64153	5.20846	0.0224773	0.700111
ENSRNOG00000004784	296190	Ndufaf5	protein_coding	-0.303718	4.82008	5.19735	0.0226214	0.700111
ENSRNOG00000018952	290562	Sema3g	protein_coding	-0.279233	4.38167	5.19298	0.0226782	0.700111
ENSRNOG00000057827	NA	RGD1560492	protein_coding	1.00764	-2.84607	5.18888	0.0227318	0.700111
ENSRNOG00000002642	362809	Ptges3	protein_coding	0.259095	5.51973	5.18797	0.0227438	0.700111
ENSRNOG00000019355	300743	Lman1l	protein_coding	1.96188	-2.74673	5.186	0.0227695	0.700111
ENSRNOG00000000579	25603	Marcks	protein_coding	0.477022	5.12502	5.18392	0.0227968	0.700111
ENSRNOG00000031216	NA	Zfp347	protein_coding	0.316836	2.38546	5.18167	0.0228264	0.700111
ENSRNOG00000007894	29365	Mpdz	protein_coding	-0.380855	5.6911	5.17495	0.0229149	0.700111
ENSRNOG00000010598	84406	Hs3st1	protein_coding	-0.348298	2.15589	5.16166	0.0230908	0.700111
ENSRNOG00000050630	NA	AABR07070043.1	protein_coding	-0.576388	6.9294	5.15916	0.0231241	0.700111
ENSRNOG00000026919	312226	RGD1565367	protein_coding	0.60684	-1.19852	5.15431	0.0231887	0.700111
ENSRNOG00000024283	502976	RGD1561212	protein_coding	2.53532	-2.96214	5.15081	0.0232356	0.700111
ENSRNOG00000046405	NA	Hic1	protein_coding	-0.410013	0.615112	5.14835	0.0232685	0.700111
ENSRNOG00000025980	691418	LOC691418	protein_coding	0.679449	-1.0395	5.12356	0.0236032	0.700111
ENSRNOG00000053562	NA	Arx	protein_coding	-0.660484	3.32107	5.12263	0.0236157	0.700111
ENSRNOG00000013806	684996	Mplkip	protein_coding	0.2826	2.77548	5.12124	0.0236347	0.700111
ENSRNOG00000046283	681708	Tmem41a	protein_coding	-0.374232	4.31679	5.11473	0.0237236	0.700111
ENSRNOG00000056038	309169	Ehbp1l1	protein_coding	-0.244918	8.67479	5.11205	0.0237603	0.700111
ENSRNOG00000022609	363187	Mrps10	protein_coding	-0.445308	4.38455	5.10792	0.0238169	0.700111
ENSRNOG00000033508	303259	Mink1	protein_coding	0.218613	5.64438	5.09419	0.0240061	0.700111
ENSRNOG00000010557	83833	Smarcd2	protein_coding	0.290083	4.96215	5.09378	0.0240117	0.700111
ENSRNOG00000022999	363122	Ppp2r3a	protein_coding	-0.434497	7.93338	5.09051	0.0240571	0.700111
ENSRNOG00000051684	NA	St8sia6	protein_coding	0.784663	-1.13524	5.0892	0.0240752	0.700111
ENSRNOG00000013946	363222	Rnf149	protein_coding	0.285732	3.6389	5.08486	0.0241356	0.700111
ENSRNOG00000036659	498034	Fn3k	protein_coding	-0.499931	3.55623	5.05948	0.0244916	0.700111
ENSRNOG00000046299	171375	Atp5f1	protein_coding	-0.454005	2.88595	5.05027	0.0246221	0.700111
ENSRNOG00000058068	NA	Obscn	protein_coding	-0.549123	10.7292	5.03575	0.0248293	0.700111
ENSRNOG00000008942	313891	RGD1304963	protein_coding	-0.379232	3.77161	5.03517	0.0248376	0.700111
ENSRNOG00000003575	317161	Mospd4	protein_coding	-1.17582	-2.27498	5.03415	0.0248523	0.700111
ENSRNOG00000002194	498332	Coq2	protein_coding	-0.437694	6.18275	5.02929	0.024922	0.700111
ENSRNOG00000019278	308779	Fsd2	protein_coding	-0.515607	7.05277	5.02819	0.024938	0.700111
ENSRNOG00000019962	292759	Sars2	protein_coding	-0.253091	3.74822	5.02766	0.0249456	0.700111
ENSRNOG00000012196	114104	Asah2	protein_coding	-0.297974	3.70919	5.02671	0.0249592	0.700111
ENSRNOG00000006523	298757	Atl2	protein_coding	-0.508148	6.33232	5.02544	0.0249776	0.700111
ENSRNOG00000010859	362559	Zyg11b	protein_coding	-0.415967	6.20497	5.01658	0.0251058	0.700111
ENSRNOG00000006589	81683	LOC103694877	protein_coding	0.993407	-2.04071	5.00442	0.0252826	0.700111
ENSRNOG00000002828	170842	Tob1	protein_coding	-0.364751	6.62761	5.00363	0.0252943	0.700111
ENSRNOG00000001489	117526	Tbp	protein_coding	0.256906	2.58314	4.99409	0.0254341	0.700111
ENSRNOG00000012095	114906	Pkia	protein_coding	-0.439267	8.45384	4.99306	0.0254491	0.700111
ENSRNOG00000048213	NA	Rn50_X_0744.1	processed_pseudogene	-0.397647	3.9538	4.99276	0.0254535	0.700111
ENSRNOG00000019458	287479	Shpk	protein_coding	0.501518	1.14319	4.99147	0.0254726	0.700111
ENSRNOG00000018225	362246	Tp53inp2	protein_coding	-0.46747	9.06082	4.99083	0.0254819	0.700111
ENSRNOG00000018051	316639	Farp2	protein_coding	-0.324615	3.95539	4.98523	0.0255646	0.700111
ENSRNOG00000010866	361972	Tmem154	protein_coding	0.786468	0.296971	4.98479	0.0255711	0.700111
ENSRNOG00000060365	NA	AABR07016845.1	lincRNA	0.569265	-1.20387	4.98464	0.0255733	0.700111
ENSRNOG00000021847	361047	Ska3	protein_coding	0.608472	1.14465	4.98424	0.0255792	0.700111
ENSRNOG00000025527	316764	Mtcl1	protein_coding	-0.302051	3.07706	4.98021	0.0256388	0.700111
ENSRNOG00000027295	300802	LOC108348064	protein_coding	-0.361802	2.0216	4.97954	0.0256488	0.700111
ENSRNOG00000014452	307829	Zfhx3	protein_coding	-0.363884	2.96642	4.97838	0.025666	0.700111
ENSRNOG00000051080	NA	Rn50_X_0691.2	lincRNA	0.640824	-0.672728	4.97492	0.0257174	0.700111
ENSRNOG00000023941	501125	Fam178b	protein_coding	0.698923	-1.99594	4.97247	0.0257538	0.700111
ENSRNOG00000015346	363259	Obsl1	protein_coding	-0.335096	6.28415	4.9724	0.0257549	0.700111
ENSRNOG00000047218	94272	Clic5	protein_coding	-0.453275	8.27131	4.97046	0.0257837	0.700111
ENSRNOG00000009148	NA	Cyb5rl	protein_coding	-0.373893	1.23192	4.96806	0.0258195	0.700111
ENSRNOG00000001924	246334	Tp63	protein_coding	-0.402342	3.90999	4.9678	0.0258234	0.700111
ENSRNOG00000012055	308757	Man2a2	protein_coding	-0.366832	7.22265	4.96678	0.0258386	0.700111
ENSRNOG00000057139	689274	Myoz3	protein_coding	-0.718278	6.32805	4.96608	0.0258492	0.700111
ENSRNOG00000000410	309775	Nepn	protein_coding	-1.08166	-1.85699	4.96432	0.0258755	0.700111
ENSRNOG00000015160	NA	Gem	protein_coding	0.525737	1.63156	4.96178	0.0259135	0.700111
ENSRNOG00000023698	287603	Tex14	protein_coding	-0.762147	0.324031	4.95966	0.0259454	0.700111
ENSRNOG00000021183	498485	LOC102552640	protein_coding	-0.60965	0.283174	4.95454	0.0260222	0.700111
ENSRNOG00000048567	684015	Ankmy1	protein_coding	1.02068	-2.25309	4.95219	0.0260577	0.700111
ENSRNOG00000009808	295106	Ift80	protein_coding	0.28922	2.45213	4.95074	0.0260796	0.700111
ENSRNOG00000014035	301334	Arhgef4	protein_coding	1.61475	-2.5262	4.9473	0.0261315	0.700111
ENSRNOG00000014354	287766	Cep95	protein_coding	0.32726	2.57765	4.94514	0.0261641	0.700111
ENSRNOG00000059876	313208	Fsd1l	protein_coding	-0.382665	3.89871	4.9434	0.0261905	0.700111
ENSRNOG00000021259	24686	Prnp	protein_coding	-0.381292	7.60471	4.93971	0.0262464	0.700111
ENSRNOG00000024437	171113	Blcap	protein_coding	-0.327934	6.04939	4.93966	0.0262472	0.700111
ENSRNOG00000056610	314030	Cog5	protein_coding	-0.245925	3.84626	4.93654	0.0262947	0.700111
ENSRNOG00000016151	316330	Ankrd23	protein_coding	-0.561854	10.6603	4.92981	0.0263972	0.700111
ENSRNOG00000022637	NA	AABR07052585.1	protein_coding	-0.538117	4.85902	4.92585	0.0264578	0.700111
ENSRNOG00000058249	24644	Pgk1	protein_coding	-0.479826	9.91264	4.92499	0.026471	0.700111
ENSRNOG00000017561	298443	Toe1	protein_coding	0.268642	2.97374	4.91841	0.026572	0.700111
ENSRNOG00000022593	307852	Pdpr	protein_coding	-0.338563	5.38965	4.917	0.0265936	0.700111
ENSRNOG00000024435	NA	Wbscr17	protein_coding	-0.414541	4.10109	4.91608	0.0266079	0.700111
ENSRNOG00000003998	303468	Sgca	protein_coding	-0.435883	7.41068	4.90388	0.0267965	0.700111
ENSRNOG00000013177	116667	LOC100912399	protein_coding	0.537424	0.619704	4.88901	0.0270282	0.700111
ENSRNOG00000006068	NA	Tmem117	protein_coding	-0.243235	4.72486	4.88494	0.027092	0.700111
ENSRNOG00000009882	24674	Ppp3ca	protein_coding	-0.346915	6.47232	4.88363	0.0271126	0.700111
ENSRNOG00000010034	84431	Asah1	protein_coding	0.418068	5.26501	4.87645	0.0272255	0.700111
ENSRNOG00000017786	29437	Acta1	protein_coding	-0.524404	15.6489	4.87036	0.0273218	0.700111
ENSRNOG00000019754	362004	Gdap2	protein_coding	0.250014	3.04698	4.86335	0.027433	0.700111
ENSRNOG00000049269	NA	RGD1563294	pseudogene	-0.261112	4.48767	4.86296	0.0274392	0.700111
ENSRNOG00000004124	24938	Grpr	protein_coding	-1.2404	-2.3901	4.8601	0.0274847	0.700111
ENSRNOG00000012726	298084	Zbtb5	protein_coding	-0.371334	4.65477	4.85795	0.0275191	0.700111
ENSRNOG00000017684	363083	Fbxl22	protein_coding	-1.02677	1.93414	4.85251	0.0276059	0.700111
ENSRNOG00000015756	NA	Nphp1	protein_coding	-0.42855	5.89095	4.84902	0.0276619	0.700111
ENSRNOG00000011358	83617	Hipk3	protein_coding	-0.310278	7.14408	4.84688	0.0276962	0.700111
ENSRNOG00000000237	303764	RGD1310429	protein_coding	-0.353191	3.62351	4.84137	0.0277848	0.700111
ENSRNOG00000014779	64031	Pdcd4	protein_coding	0.295986	5.31903	4.84111	0.0277891	0.700111
ENSRNOG00000051480	361927	Fxr1	protein_coding	-0.374331	6.78613	4.83084	0.027955	0.700111
ENSRNOG00000021099	499671	Lysmd1	protein_coding	-0.316828	3.76679	4.82831	0.0279961	0.700111
ENSRNOG00000018964	25458	Gss	protein_coding	0.269235	3.0948	4.82583	0.0280363	0.700111
ENSRNOG00000008812	362711	Tmem214	protein_coding	0.24584	4.85894	4.82433	0.0280607	0.700111
ENSRNOG00000018110	361256	Svil	protein_coding	-0.444905	9.37044	4.82365	0.0280719	0.700111
ENSRNOG00000002907	NA	Plekha6	processed_transcript	-0.346861	3.64482	4.82329	0.0280778	0.700111
ENSRNOG00000005491	314847	Best3	protein_coding	-0.507839	2.7609	4.82312	0.0280804	0.700111
ENSRNOG00000036934	499913	Abhd12	protein_coding	0.506816	4.865	4.82202	0.0280985	0.700111
ENSRNOG00000061655	NA	AABR07022055.1	lincRNA	-0.579245	0.486028	4.82166	0.0281043	0.700111
ENSRNOG00000024294	NA	AABR07019083.1	pseudogene	0.737084	3.02816	4.8145	0.0282213	0.700111
ENSRNOG00000051406	NA	7SK	misc_RNA	0.643404	-1.04133	4.81151	0.0282703	0.700111
ENSRNOG00000047768	25473	Lamb2	protein_coding	-0.32684	7.46925	4.80923	0.0283077	0.700111
ENSRNOG00000001711	288025	Hrasls	protein_coding	-0.540942	5.72173	4.80854	0.028319	0.700111
ENSRNOG00000020539	24571	Muc1	protein_coding	1.31223	-2.43782	4.80579	0.0283642	0.700111
ENSRNOG00000007804	65044	C1galt1	protein_coding	0.328909	4.43234	4.80355	0.0284011	0.700111
ENSRNOG00000000378	NA	Ctnna3	protein_coding	-0.464921	1.15096	4.80077	0.0284469	0.700111
ENSRNOG00000042720	497876	Mrpl28	protein_coding	-0.280152	5.65022	4.79812	0.0284909	0.700111
ENSRNOG00000017610	NA	Nedd4l	protein_coding	-0.240545	5.0202	4.79684	0.028512	0.700111
ENSRNOG00000018390	361527	Pld3	protein_coding	0.392831	5.66948	4.7901	0.0286238	0.700111
ENSRNOG00000019666	293719	Ubxn1	protein_coding	-0.361502	7.66355	4.7895	0.0286337	0.700111
ENSRNOG00000061916	NA	AABR07041724.2	lincRNA	1.20794	-2.85882	4.78891	0.0286436	0.700111
ENSRNOG00000003992	497932	Pik3r6	protein_coding	0.396933	3.03808	4.78717	0.0286726	0.700111
ENSRNOG00000014234	309434	Hif1an	protein_coding	-0.369723	5.58008	4.7802	0.0287888	0.700111
ENSRNOG00000017579	306825	Mylip	protein_coding	0.336013	4.96612	4.76789	0.0289953	0.700111
ENSRNOG00000028543	NA	AABR07052523.1	protein_coding	-0.251591	5.10469	4.76429	0.029056	0.700111
ENSRNOG00000026548	287411	Dhrs7c	protein_coding	-0.650476	7.92121	4.75942	0.0291384	0.700111
ENSRNOG00000017409	316526	Wnt6	protein_coding	0.751713	-1.34593	4.75713	0.0291772	0.700111
ENSRNOG00000006200	266680	St18	protein_coding	1.23754	-1.66579	4.75513	0.0292111	0.700111
ENSRNOG00000012686	24664	Pomc	protein_coding	-0.554391	0.739992	4.75385	0.0292329	0.700111
ENSRNOG00000001823	25197	St6gal1	protein_coding	0.197683	4.47468	4.75249	0.029256	0.700111
ENSRNOG00000017895	24333	Eno1	protein_coding	-0.264839	6.16794	4.74673	0.0293541	0.700111
ENSRNOG00000003705	367786	Bmx	protein_coding	-0.547252	-0.892818	4.74544	0.0293761	0.700111
ENSRNOG00000050869	25695	Cebpd	protein_coding	0.33949	4.2427	4.74062	0.0294584	0.700111
ENSRNOG00000002053	289486	Fras1	protein_coding	-0.557857	3.23242	4.73388	0.0295741	0.700111
ENSRNOG00000051960	619393	Dnajc12	protein_coding	-0.297139	3.67249	4.73334	0.0295833	0.700111
ENSRNOG00000033389	294335	Susd2	protein_coding	-0.402935	2.67669	4.73279	0.0295929	0.700111
ENSRNOG00000062053	NA	Rn60_10_0924.2	antisense	-0.944839	-2.16111	4.72994	0.0296419	0.700111
ENSRNOG00000001256	288663	Atxn2	protein_coding	-0.295311	5.31582	4.72629	0.0297048	0.700111
ENSRNOG00000016163	29483	Slc1a3	protein_coding	0.538043	2.12485	4.72107	0.0297953	0.700111
ENSRNOG00000004353	362876	Ppfia2	protein_coding	-0.478564	-0.398039	4.71911	0.0298291	0.700111
ENSRNOG00000016937	298549	Mtfr1l	protein_coding	-0.38479	8.52865	4.7145	0.0299092	0.700111
ENSRNOG00000033719	25133	Pcdhb12	protein_coding	-0.698065	0.335401	4.71211	0.0299509	0.700111
ENSRNOG00000008210	315962	Ky	protein_coding	-0.711428	8.21616	4.71057	0.0299778	0.700111
ENSRNOG00000014666	316214	Tfeb	protein_coding	-0.262748	6.20932	4.70913	0.0300028	0.700111
ENSRNOG00000053607	311692	Fam217b	protein_coding	0.305721	1.77793	4.69512	0.0302484	0.700111
ENSRNOG00000008170	296345	Jph2	protein_coding	-0.576995	8.22888	4.69418	0.0302649	0.700111
ENSRNOG00000016818	84489	Fgfr3	protein_coding	-0.43237	0.871968	4.69248	0.0302949	0.700111
ENSRNOG00000009948	364298	Tmem55b	protein_coding	0.22473	3.97468	4.68773	0.0303788	0.700111
ENSRNOG00000003229	NA	Tspan7	protein_coding	-0.334968	6.65042	4.68363	0.0304514	0.700111
ENSRNOG00000012394	312682	Bcl2l13	protein_coding	-0.247007	5.33112	4.67397	0.0306231	0.700111
ENSRNOG00000018557	29182	Cdh22	protein_coding	-0.790697	-2.12062	4.66511	0.0307815	0.700111
ENSRNOG00000060818	NA	SNORD37	snoRNA	0.950242	-2.12633	4.66502	0.0307831	0.700111
ENSRNOG00000017983	362087	Ubac1	protein_coding	-0.424784	8.06746	4.66321	0.0308155	0.700111
ENSRNOG00000010867	498394	Msantd1	protein_coding	-0.551719	-1.07186	4.66113	0.0308529	0.700111
ENSRNOG00000060329	NA	Emb	protein_coding	0.551558	2.80309	4.65664	0.0309337	0.700111
ENSRNOG00000020061	100361928	Tmem198	protein_coding	0.580204	-1.31509	4.65378	0.0309852	0.700111
ENSRNOG00000008939	25501	Nxph1	protein_coding	-0.651021	-0.958001	4.64889	0.0310736	0.700111
ENSRNOG00000010784	116635	Scg3	protein_coding	-1.07236	-2.42639	4.63952	0.0312437	0.700111
ENSRNOG00000028958	290604	AABR07024795.1	protein_coding	-0.573431	1.15151	4.63943	0.0312453	0.700111
ENSRNOG00000018977	314633	Ap3d1	protein_coding	0.202981	6.34816	4.63899	0.0312535	0.700111
ENSRNOG00000029185	25676	Rasa1	protein_coding	0.294605	4.73541	4.63629	0.0313025	0.700111
ENSRNOG00000002141	24560	Cd200	protein_coding	0.364325	4.63823	4.63261	0.0313698	0.700111
ENSRNOG00000018289	117287	Park7	protein_coding	-0.369375	7.90346	4.62389	0.0315297	0.700111
ENSRNOG00000008507	314756	Cradd	protein_coding	-0.397538	1.06044	4.61965	0.0316077	0.700111
ENSRNOG00000037204	497962	Lyrm9	protein_coding	-0.409977	4.02658	4.61813	0.0316358	0.700111
ENSRNOG00000012419	NA	Zscan29	protein_coding	-0.331749	2.13922	4.61721	0.0316526	0.700111
ENSRNOG00000023803	688915	Cmya5	protein_coding	-0.583627	11.2465	4.61615	0.0316722	0.700111
ENSRNOG00000011715	NA	AABR07053669.1	pseudogene	-0.340464	2.90472	4.6101	0.0317842	0.700111
ENSRNOG00000017248	301518	Prkag3	protein_coding	-0.613685	6.68117	4.60856	0.0318127	0.700111
ENSRNOG00000057880	24582	Myh11	protein_coding	-0.376068	4.90641	4.60741	0.031834	0.700111
ENSRNOG00000010720	NA	Mast4	protein_coding	-0.809813	-2.13003	4.60161	0.031942	0.700111
ENSRNOG00000021158	293703	Nudt22	protein_coding	-0.250635	3.69024	4.59273	0.0321078	0.700111
ENSRNOG00000021403	64373	Rhob	protein_coding	0.225222	6.68387	4.59001	0.0321589	0.700111
ENSRNOG00000019162	290224	Emc9	protein_coding	-0.391355	3.10087	4.5881	0.0321947	0.700111
ENSRNOG00000018484	58936	Plk3	protein_coding	0.700478	1.87013	4.58617	0.0322309	0.700111
ENSRNOG00000018408	292739	RGD1307554	protein_coding	-0.287121	6.61654	4.58611	0.0322322	0.700111
ENSRNOG00000053904	NA	AABR07022113.1	lincRNA	-0.889707	3.50842	4.58347	0.0322817	0.700111
ENSRNOG00000021866	297388	Bola3	protein_coding	-0.416756	5.94131	4.58247	0.0323005	0.700111
ENSRNOG00000049075	140868	Fabp5	protein_coding	0.454309	4.98777	4.58211	0.0323073	0.700111
ENSRNOG00000013190	292306	Rnaset2	protein_coding	0.276282	4.68706	4.58059	0.0323361	0.700111
ENSRNOG00000018910	360831	Abhd11	protein_coding	-0.289394	4.11663	4.58034	0.0323408	0.700111
ENSRNOG00000020719	292905	Hrc	protein_coding	-0.508613	9.97496	4.57963	0.0323541	0.700111
ENSRNOG00000055811	NA	AABR07030501.1	lincRNA	-0.655353	2.98379	4.57948	0.032357	0.700111
ENSRNOG00000030704	NA	AC094053.1	pseudogene	-0.287531	7.86878	4.57494	0.0324429	0.700111
ENSRNOG00000050349	NA	Mylk4	protein_coding	-0.954054	0.336567	4.56913	0.032553	0.700111
ENSRNOG00000000043	360904	Idua	protein_coding	0.262503	4.69088	4.56687	0.0325961	0.700111
ENSRNOG00000012794	680021	Grhpr	protein_coding	-0.571791	5.92773	4.56675	0.0325983	0.700111
ENSRNOG00000012259	444986	Il22ra2	protein_coding	1.01989	-2.48435	4.56391	0.0326524	0.700111
ENSRNOG00000001161	360821	Gatc	protein_coding	-0.327847	5.32129	4.56302	0.0326694	0.700111
ENSRNOG00000010551	296706	Lhx2	protein_coding	-0.946428	0.962317	4.55762	0.0327725	0.700111
ENSRNOG00000005062	NA	AABR07051190.1	protein_coding	0.265995	2.60116	4.55743	0.0327762	0.700111
ENSRNOG00000002471	288079	Polq	protein_coding	0.601286	0.346979	4.55168	0.0328865	0.700111
ENSRNOG00000010716	500200	Atoh8	protein_coding	0.416032	2.32524	4.54782	0.0329607	0.700111
ENSRNOG00000033348	266807	Duox1	protein_coding	-0.599763	-1.88884	4.54235	0.0330661	0.700111
ENSRNOG00000007979	295663	Phospho2	protein_coding	-0.29857	4.96698	4.54205	0.033072	0.700111
ENSRNOG00000021475	313949	Ldah	protein_coding	0.252716	3.18697	4.53959	0.0331196	0.700111
ENSRNOG00000027300	NA	Ttc7b	protein_coding	-0.352026	6.31425	4.53681	0.0331734	0.700111
ENSRNOG00000053787	362325	Mdfic	protein_coding	0.278478	3.82729	4.53676	0.0331744	0.700111
ENSRNOG00000031773	83686	Cngb1	protein_coding	-0.811453	-1.89444	4.53649	0.0331796	0.700111
ENSRNOG00000015334	309129	Fcho2	protein_coding	0.338288	4.54864	4.53524	0.0332039	0.700111
ENSRNOG00000027002	100912235	NEWGENE_1310139	protein_coding	-0.674352	0.537309	4.53487	0.033211	0.700111
ENSRNOG00000051440	304813	Ppp1r12b	protein_coding	-0.41667	8.23011	4.53146	0.0332772	0.700111
ENSRNOG00000055082	NA	Maz	protein_coding	0.225568	4.65673	4.53112	0.0332837	0.700111
ENSRNOG00000015682	297025	Kel	protein_coding	-2.07798	-2.4123	4.52459	0.033411	0.700111
ENSRNOG00000002232	305152	Aff1	protein_coding	-0.219395	5.09178	4.52289	0.0334442	0.700111
ENSRNOG00000014052	295052	Ccna1	protein_coding	-0.557275	3.51966	4.51956	0.0335095	0.700111
ENSRNOG00000032487	24800	Sts	protein_coding	-0.21135	4.48994	4.51686	0.0335624	0.700111
ENSRNOG00000036665	NA	AC110474.1	protein_coding	0.539559	0.707131	4.50987	0.0336998	0.700111
ENSRNOG00000010133	296973	Bpgm	protein_coding	-0.530556	7.25782	4.49947	0.0339053	0.700111
ENSRNOG00000010624	309969	Ap3b1	protein_coding	0.222968	5.3794	4.49841	0.0339264	0.700111
ENSRNOG00000053862	NA	AABR07070635.1	lincRNA	1.89908	-1.95122	4.49788	0.0339368	0.700111
ENSRNOG00000020684	287721	Vat1	protein_coding	0.432377	6.65927	4.49733	0.0339478	0.700111
ENSRNOG00000059008	287659	Socs7	protein_coding	-0.244529	3.93432	4.49297	0.0340344	0.700111
ENSRNOG00000020058	83465	Celsr2	protein_coding	-0.473738	2.44362	4.49265	0.0340409	0.700111
ENSRNOG00000013223	29383	Fah	protein_coding	0.453048	1.82464	4.48936	0.0341064	0.700111
ENSRNOG00000012414	309922	Rhobtb3	protein_coding	-0.391443	4.87216	4.48679	0.0341578	0.700111
ENSRNOG00000011059	311349	Ttbk2	protein_coding	-0.331914	3.47545	4.48663	0.034161	0.700111
ENSRNOG00000019257	246209	Kif27	protein_coding	0.890817	-2.56499	4.48027	0.0342883	0.700111
ENSRNOG00000030294	313861	Eml4	protein_coding	0.43105	3.7333	4.47812	0.0343314	0.700111
ENSRNOG00000032048	362522	Zfp462	protein_coding	-0.431223	4.50218	4.47589	0.0343763	0.700111
ENSRNOG00000016174	306866	Slc35b3	protein_coding	0.425973	2.0847	4.47251	0.0344443	0.700111
ENSRNOG00000026646	362588	Ndufs5	protein_coding	-0.527869	4.53424	4.47247	0.0344451	0.700111
ENSRNOG00000027022	NA	AABR07043654.1	pseudogene	0.424396	-0.100256	4.47229	0.0344488	0.700111
ENSRNOG00000020829	361992	Them4	protein_coding	-0.304444	4.11488	4.47126	0.0344695	0.700111
ENSRNOG00000004040	NA	Abca8	protein_coding	-0.315537	3.10197	4.45987	0.0347001	0.700111
ENSRNOG00000019403	291565	Afap1l1	protein_coding	-0.433822	6.10755	4.45782	0.0347419	0.700111
ENSRNOG00000030445	360618	Ormdl3	protein_coding	-0.275044	5.01417	4.45564	0.0347862	0.700111
ENSRNOG00000018400	NA	Golm1	protein_coding	0.390207	1.75784	4.45057	0.0348896	0.700111
ENSRNOG00000027728	315858	Ibtk	protein_coding	-0.262857	6.07048	4.45041	0.0348928	0.700111
ENSRNOG00000062263	NA	Rn60_18_0172.2	processed_pseudogene	-0.730168	-1.3876	4.44836	0.0349348	0.700111
ENSRNOG00000017468	680465	Trappc6a	protein_coding	-0.260089	4.45067	4.44044	0.0350971	0.700111
ENSRNOG00000036692	24953	Gcgr	protein_coding	0.823913	1.17122	4.43897	0.0351275	0.700111
ENSRNOG00000021234	311423	Slc4a11	protein_coding	0.601947	0.935244	4.42929	0.0353273	0.700111
ENSRNOG00000000937	288454	Slc46a3	protein_coding	0.395709	2.59356	4.42908	0.0353315	0.700111
ENSRNOG00000003821	287871	Rptor	protein_coding	-0.183815	5.55538	4.4277	0.0353601	0.700111
ENSRNOG00000013045	689954	Setd7	protein_coding	-0.317203	6.58158	4.41939	0.0355328	0.700111
ENSRNOG00000025473	498497	Tppp2	protein_coding	-0.852872	1.26609	4.41015	0.0357258	0.700111
ENSRNOG00000047145	102551340	LOC102551340	protein_coding	0.33668	2.20158	4.4101	0.0357266	0.700111
ENSRNOG00000003348	64455	Rasd1	protein_coding	0.580485	0.167118	4.40411	0.0358524	0.700111
ENSRNOG00000020659	363023	Mrpl4	protein_coding	-0.35726	6.75997	4.40125	0.0359125	0.700111
ENSRNOG00000008949	305675	Synpo2l	protein_coding	-0.333106	8.11887	4.398	0.0359812	0.700111
ENSRNOG00000026793	691922	Nt5dc3	protein_coding	-0.369889	4.81748	4.39763	0.0359889	0.700111
ENSRNOG00000024101	361377	Phkb	protein_coding	-0.564697	8.21657	4.39661	0.0360103	0.700111
ENSRNOG00000057988	65152	Pfkm	protein_coding	-0.564263	11.6556	4.39493	0.036046	0.700111
ENSRNOG00000008050	362895	Stac3	protein_coding	-0.44597	7.63605	4.39471	0.0360506	0.700111
ENSRNOG00000015283	313574	Nt5c1a	protein_coding	-0.730003	5.39245	4.39271	0.0360929	0.700111
ENSRNOG00000055085	NA	SNORD113	snoRNA	-1.14261	-3.01631	4.39225	0.0361027	0.700111
ENSRNOG00000019014	29633	Ndst1	protein_coding	-0.234223	4.77616	4.39181	0.0361119	0.700111
ENSRNOG00000012386	315936	Zbtb38	protein_coding	-0.233847	4.7922	4.39041	0.0361417	0.700111
ENSRNOG00000057316	NA	SNORD88	snoRNA	0.778074	-2.49911	4.38973	0.0361561	0.700111
ENSRNOG00000057194	310672	Tars2	protein_coding	-0.275839	5.97121	4.38881	0.0361755	0.700111
ENSRNOG00000031612	192268	Gls2	protein_coding	-0.273165	2.12342	4.3819	0.0363224	0.700111
ENSRNOG00000031669	288010	Lpp	protein_coding	-0.40669	2.03518	4.37887	0.0363871	0.700111
ENSRNOG00000019779	307940	Disc1	protein_coding	0.476011	0.333657	4.3743	0.0364848	0.700111
ENSRNOG00000003687	84583	Rgs2	protein_coding	0.362318	3.70791	4.37352	0.0365015	0.700111
ENSRNOG00000020812	690987	Gys1	protein_coding	-0.437347	8.8655	4.37259	0.0365214	0.700111
ENSRNOG00000000423	NA	Stk19-ps	unprocessed_pseudogene	1.08068	-2.66002	4.37198	0.0365346	0.700111
ENSRNOG00000019943	307811	Slc7a6	protein_coding	0.232429	4.24958	4.36889	0.0366007	0.700111
ENSRNOG00000015518	25703	Rbp4	protein_coding	0.958278	0.0786172	4.36098	0.0367711	0.700111
ENSRNOG00000002165	289468	Fam175a	protein_coding	0.349692	1.1407	4.36043	0.036783	0.700111
ENSRNOG00000002585	302502	Cul4b	protein_coding	0.225998	4.42894	4.35514	0.0368974	0.700111
ENSRNOG00000011663	300948	Rnf7	protein_coding	-0.322049	4.90223	4.35272	0.0369498	0.700111
ENSRNOG00000009795	29227	Nfib	protein_coding	-0.333256	4.38869	4.3525	0.0369546	0.700111
ENSRNOG00000017548	305461	Fam53a	protein_coding	-0.363928	5.17754	4.33731	0.0372857	0.700111
ENSRNOG00000002959	317391	Shroom4	protein_coding	-0.320177	3.58991	4.33613	0.0373115	0.700111
ENSRNOG00000004328	314979	Deptor	protein_coding	-0.394311	5.39482	4.33406	0.037357	0.700111
ENSRNOG00000023521	308463	Map3k10	protein_coding	-0.491531	5.61498	4.33066	0.0374318	0.700111
ENSRNOG00000038610	NA	AABR07034445.1	protein_coding	-0.530732	2.72758	4.33032	0.0374392	0.700111
ENSRNOG00000018646	25433	Hbegf	protein_coding	-0.737558	4.49992	4.32746	0.0375021	0.700111
ENSRNOG00000005726	NA	Pclo	protein_coding	-1.1093	-2.5531	4.3242	0.0375742	0.700111
ENSRNOG00000003219	303214	Trim16	protein_coding	-0.372483	5.63382	4.3216	0.0376315	0.700111
ENSRNOG00000045535	NA	Fam127b	transcribed_processed_pseudogene	-0.270657	5.50984	4.3206	0.0376537	0.700111
ENSRNOG00000007320	289949	Fam3d	protein_coding	-0.809842	-2.47592	4.32006	0.0376656	0.700111
ENSRNOG00000050514	684509	LOC684509	protein_coding	-0.359832	4.77816	4.31719	0.0377292	0.700111
ENSRNOG00000018655	315150	Adsl	protein_coding	-0.331189	7.56315	4.31307	0.0378206	0.700111
ENSRNOG00000047911	100911456	Miip	protein_coding	0.698699	-2.09702	4.31304	0.0378213	0.700111
ENSRNOG00000021224	362216	Mrps26	protein_coding	-0.21476	4.38042	4.3118	0.0378489	0.700111
ENSRNOG00000051301	NA	Rn50_1_2448.1	processed_pseudogene	-0.597636	0.268736	4.31127	0.0378608	0.700111
ENSRNOG00000019550	25715	Slc11a2	protein_coding	-0.242167	5.10171	4.30918	0.0379072	0.700111
ENSRNOG00000016853	291755	Dsg1	protein_coding	3.37344	-2.31491	4.30412	0.0380202	0.700111
ENSRNOG00000018653	361310	Pfdn1	protein_coding	-0.350395	6.69453	4.30364	0.0380309	0.700111
ENSRNOG00000023566	NA	Vwa3b	processed_transcript	-0.481441	1.79988	4.30332	0.0380381	0.700111
ENSRNOG00000010540	287656	Mrpl45	protein_coding	-0.285809	7.00599	4.30283	0.0380491	0.700111
ENSRNOG00000055956	NA	AABR07015078.1	protein_coding	-0.34119	4.41472	4.30126	0.0380842	0.700111
ENSRNOG00000059106	NA	SNORD113	snoRNA	-0.896481	-2.08872	4.30099	0.0380901	0.700111
ENSRNOG00000051620	312728	Tspan9	protein_coding	-0.369139	7.31677	4.29691	0.0381816	0.700111
ENSRNOG00000060406	NA	AABR07017159.1	lincRNA	-0.606143	-0.34418	4.29457	0.0382342	0.700111
ENSRNOG00000017073	313495	Car9	protein_coding	0.696692	-1.67967	4.29444	0.0382372	0.700111
ENSRNOG00000001869	NA	Rab44	protein_coding	0.81725	-2.22838	4.29325	0.0382639	0.700111
ENSRNOG00000015829	361586	Trpm1	protein_coding	-0.658884	1.29659	4.28746	0.0383945	0.700111
ENSRNOG00000020650	116638	Slc17a7	protein_coding	-0.795648	-1.81092	4.27949	0.0385749	0.700111
ENSRNOG00000060410	307481	Pcdh1	protein_coding	-0.40169	3.76966	4.27859	0.0385954	0.700111
ENSRNOG00000051948	363519	Hcfc1	protein_coding	-0.271629	4.42189	4.27784	0.0386123	0.700111
ENSRNOG00000061304	29599	Atp2b3	protein_coding	-0.474975	4.76054	4.2746	0.0386862	0.700111
ENSRNOG00000057101	NA	AABR07050652.1	lincRNA	0.753039	-1.76386	4.27339	0.0387135	0.700111
ENSRNOG00000002292	79256	Hnrnpd	protein_coding	0.205916	5.6495	4.26969	0.0387981	0.700111
ENSRNOG00000001442	29441	Por	protein_coding	0.194328	5.50021	4.26822	0.0388315	0.700111
ENSRNOG00000051238	290270	Mphosph8	protein_coding	-0.351961	1.72783	4.26703	0.0388588	0.700111
ENSRNOG00000016603	308410	Rtn2	protein_coding	-0.540938	8.62287	4.26401	0.0389279	0.700111
ENSRNOG00000012658	114108	Pdlim3	protein_coding	-0.381876	10.0824	4.26291	0.0389532	0.700111
ENSRNOG00000019105	315758	Dpp8	protein_coding	-0.302346	7.73087	4.25901	0.0390427	0.700111
ENSRNOG00000007756	300240	Atg101	protein_coding	-0.266024	5.42665	4.25349	0.0391698	0.700111
ENSRNOG00000050490	NA	Mir3064	miRNA	0.404264	1.22607	4.25293	0.0391827	0.700111
ENSRNOG00000005574	NA	Adamts8	protein_coding	-1.21285	3.33446	4.24557	0.0393528	0.700111
ENSRNOG00000054493	NA	Rmrp	ribozyme	0.572217	-1.16991	4.24486	0.0393693	0.700111
ENSRNOG00000002303	117052	Kcnj12	protein_coding	-0.401925	5.7361	4.24323	0.0394071	0.700111
ENSRNOG00000000412	502421	Slc35f1	protein_coding	-0.621813	-0.279761	4.24088	0.0394617	0.700111
ENSRNOG00000005840	296599	Cacfd1	protein_coding	-0.337419	4.33992	4.23804	0.0395279	0.700111
ENSRNOG00000031233	60352	Mapk12	protein_coding	-0.425455	6.9656	4.2359	0.0395777	0.700111
ENSRNOG00000011263	361105	Plac9	protein_coding	-0.44096	2.24751	4.2339	0.0396244	0.700111
ENSRNOG00000008716	24587	Nefh	protein_coding	1.21033	-0.777123	4.23239	0.0396595	0.700111
ENSRNOG00000019363	316001	Fam212a	protein_coding	-0.293394	2.15728	4.23153	0.0396796	0.700111
ENSRNOG00000049531	361190	Usp19	protein_coding	-0.274442	7.32941	4.23122	0.0396869	0.700111
ENSRNOG00000007495	84416	Smpx	protein_coding	-0.313165	7.35276	4.22484	0.0398363	0.700111
ENSRNOG00000007951	313878	Galnt14	protein_coding	-0.666211	-1.51791	4.22362	0.0398651	0.700111
ENSRNOG00000017212	313722	Spsb1	protein_coding	0.247902	3.94272	4.22306	0.0398781	0.700111
ENSRNOG00000016448	25435	Eef2k	protein_coding	-0.417611	7.33479	4.22188	0.0399059	0.700111
ENSRNOG00000023492	NA	Greb1l	protein_coding	-0.919917	-0.135027	4.22093	0.0399284	0.700111
ENSRNOG00000001255	304479	Mlxip	protein_coding	-0.359206	6.47614	4.2146	0.0400776	0.700111
ENSRNOG00000019959	117101	Kcnc3	protein_coding	0.755368	-2.07339	4.21453	0.0400792	0.700111
ENSRNOG00000008271	689997	Fam91a1	protein_coding	0.352632	4.53547	4.21322	0.0401101	0.700111
ENSRNOG00000019757	364994	Dpep3	protein_coding	0.564872	-1.71026	4.21085	0.0401661	0.700111
ENSRNOG00000031590	NA	AABR07048308.2	pseudogene	-0.539871	2.95852	4.20971	0.0401932	0.700111
ENSRNOG00000025502	307398	Arhgef37	protein_coding	-0.31597	5.52844	4.20304	0.0403516	0.700111
ENSRNOG00000003237	305025	Tp53bp2	protein_coding	-0.265637	3.67942	4.19672	0.0405024	0.700111
ENSRNOG00000019181	60324	Synpo	protein_coding	-0.475032	6.43883	4.19622	0.0405141	0.700111
ENSRNOG00000014030	308709	Synm	protein_coding	-0.469076	9.58607	4.19168	0.0406228	0.700111
ENSRNOG00000061857	NA	Mgst2	protein_coding	0.42041	1.76417	4.18999	0.0406633	0.700111
ENSRNOG00000021021	292794	Ffar2	protein_coding	1.11698	-0.915658	4.18838	0.0407019	0.700111
ENSRNOG00000009779	25626	Krt8	protein_coding	0.441793	0.954487	4.18798	0.0407116	0.700111
ENSRNOG00000008788	314259	Mpp5	protein_coding	-0.245468	4.37674	4.18533	0.0407753	0.700111
ENSRNOG00000037982	680523	Tmem236	protein_coding	-0.533525	-1.41288	4.17738	0.0409671	0.700111
ENSRNOG00000006490	NA	Neo1	protein_coding	-0.258526	5.67123	4.17623	0.0409947	0.700111
ENSRNOG00000005006	296086	Ndufaf1	protein_coding	-0.327169	4.90711	4.1757	0.0410075	0.700111
ENSRNOG00000042980	303068	Adam19	protein_coding	0.410343	6.33529	4.17479	0.0410298	0.700111
ENSRNOG00000042421	362592	RGD1559909	protein_coding	0.241445	3.33949	4.17325	0.041067	0.700111
ENSRNOG00000024077	292263	Fbxo5	protein_coding	0.51392	1.20643	4.16948	0.0411585	0.700111
ENSRNOG00000003144	287805	Gprc5c	protein_coding	-0.318427	6.03598	4.16851	0.041182	0.700111
ENSRNOG00000011667	NA	Fastk	protein_coding	-0.335941	6.89733	4.16644	0.0412324	0.700111
ENSRNOG00000043350	116653	Cap2	protein_coding	-0.267607	6.86061	4.16591	0.0412453	0.700111
ENSRNOG00000011700	29616	Ptprm	protein_coding	-0.321993	5.85369	4.16479	0.0412726	0.700111
ENSRNOG00000019697	306264	Ankrd28	protein_coding	-0.265657	5.45	4.16041	0.0413793	0.700111
ENSRNOG00000059748	64646	Hist1h2ac	protein_coding	0.87746	-2.0546	4.16021	0.0413843	0.700111
ENSRNOG00000053081	684762	Hist2h3c2	protein_coding	-0.882038	-1.80471	4.15804	0.0414374	0.700111
ENSRNOG00000052469	81507	Bmpr1a	protein_coding	-0.24812	4.73884	4.15606	0.0414857	0.700111
ENSRNOG00000056772	363458	Col4a6	protein_coding	-0.825653	-1.73285	4.15462	0.0415212	0.700111
ENSRNOG00000047303	682988	Med18	protein_coding	0.3087	1.85237	4.15302	0.0415603	0.700111
ENSRNOG00000049686	287962	Mrpl40	protein_coding	-0.345198	4.43266	4.14593	0.0417347	0.700111
ENSRNOG00000008565	305751	Nkiras1	protein_coding	-0.358992	4.58271	4.13337	0.0420455	0.700111
ENSRNOG00000055579	24822	Tmbim6	protein_coding	-0.235338	8.53547	4.13301	0.0420546	0.700111
ENSRNOG00000012494	308836	Kctd14	protein_coding	0.365602	1.12403	4.12977	0.0421352	0.700111
ENSRNOG00000004693	NA	Pbx1	protein_coding	-0.374746	3.50691	4.12194	0.0423305	0.700111
ENSRNOG00000047457	NA	Vipr1	protein_coding	-0.39158	-0.242769	4.12122	0.0423485	0.700111
ENSRNOG00000021484	NA	AABR07003537.1	processed_pseudogene	-0.38265	5.11504	4.11892	0.042406	0.700111
ENSRNOG00000003542	NA	Hcfc1r1	protein_coding	-0.271298	6.1768	4.11766	0.0424378	0.700111
ENSRNOG00000055305	362973	Parvb	protein_coding	-0.302931	8.07224	4.11357	0.0425405	0.700111
ENSRNOG00000028529	NA	AC134651.1	pseudogene	-0.569804	-1.48763	4.11304	0.0425539	0.700111
ENSRNOG00000017976	140860	Slco2b1	protein_coding	0.279535	4.66104	4.11267	0.0425632	0.700111
ENSRNOG00000049052	171498	Sgk3	protein_coding	0.668389	1.59857	4.1121	0.0425774	0.700111
ENSRNOG00000055426	682865	Rab42	protein_coding	1.10458	-0.640461	4.11199	0.0425803	0.700111
ENSRNOG00000057852	140727	Cacng6	protein_coding	-0.401189	5.98005	4.1086	0.0426656	0.700111
ENSRNOG00000048622	683381	Sin3b	protein_coding	0.181594	4.71281	4.10604	0.0427302	0.700111
ENSRNOG00000007036	29591	Tgfbr1	protein_coding	0.332534	4.39824	4.10335	0.0427983	0.700111
ENSRNOG00000021088	295261	Tmod4	protein_coding	-0.467502	9.28314	4.10178	0.0428382	0.700111
ENSRNOG00000015599	362211	Mall	protein_coding	-0.265783	2.37386	4.10129	0.0428505	0.700111
ENSRNOG00000053986	NA	AC117122.1	lincRNA	-0.768077	-0.496739	4.09782	0.0429386	0.700111
ENSRNOG00000003215	303212	Zfp287	protein_coding	0.41932	0.761356	4.09625	0.0429784	0.700111
ENSRNOG00000017502	362007	Sike1	protein_coding	-0.178875	4.81199	4.09286	0.0430648	0.700111
ENSRNOG00000014083	404781	Iqsec3	protein_coding	-0.608721	-1.62083	4.09244	0.0430755	0.700111
ENSRNOG00000004616	25498	Npm1	protein_coding	0.236266	5.83852	4.09011	0.0431348	0.700111
ENSRNOG00000003797	113958	Mrps7	protein_coding	-0.265821	6.07963	4.08811	0.0431859	0.700111
ENSRNOG00000007254	500689	Ttc9	protein_coding	-0.253424	4.45249	4.08487	0.0432688	0.700111
ENSRNOG00000010918	24252	Cebpa	protein_coding	0.686104	3.58774	4.08425	0.0432846	0.700111
ENSRNOG00000016488	296371	Pltp	protein_coding	0.61219	6.40848	4.08401	0.0432908	0.700111
ENSRNOG00000029220	305911	Zmym5	protein_coding	0.288315	3.61219	4.08302	0.0433163	0.700111
ENSRNOG00000053979	108348113	Egf	protein_coding	-0.500794	0.293221	4.082	0.0433424	0.700111
ENSRNOG00000017319	65037	Mertk	protein_coding	0.773002	3.30269	4.08106	0.0433664	0.700111
ENSRNOG00000000942	NA	Pan3	protein_coding	0.314206	3.23244	4.07353	0.0435602	0.700111
ENSRNOG00000028896	24153	A2m	protein_coding	1.40834	-2.75106	4.07219	0.0435947	0.700111
ENSRNOG00000032720	299106	Rpl10l	protein_coding	-0.885409	-0.0940699	4.07183	0.0436041	0.700111
ENSRNOG00000019698	364534	Ssbp4	protein_coding	0.273928	4.26624	4.07022	0.0436456	0.700111
ENSRNOG00000017503	291567	Ppargc1b	protein_coding	-0.439278	4.18165	4.06982	0.043656	0.700111
ENSRNOG00000052637	NA	Samd1	protein_coding	0.246841	3.43505	4.06944	0.0436657	0.700111
ENSRNOG00000003069	25668	Cd38	protein_coding	0.610982	4.38539	4.06779	0.0437085	0.700111
ENSRNOG00000036839	679581	Hnrnpa1	protein_coding	0.271855	5.01199	4.06305	0.0438313	0.700111
ENSRNOG00000003108	303577	Acbd4	protein_coding	-0.380835	4.67504	4.06283	0.0438371	0.700111
ENSRNOG00000002413	317322	Gpc4	protein_coding	-0.325165	6.14383	4.06168	0.0438668	0.700111
ENSRNOG00000000801	309790	Msl3l2	protein_coding	0.371649	1.4468	4.06152	0.043871	0.700111
ENSRNOG00000004754	500707	Tc2n	protein_coding	-0.564506	0.072117	4.0608	0.0438896	0.700111
ENSRNOG00000003562	289335	Susd4	protein_coding	-0.909373	1.17006	4.05909	0.0439341	0.700111
ENSRNOG00000003634	24522	Zfp354a	protein_coding	-0.273907	2.60882	4.0581	0.04396	0.700111
ENSRNOG00000004521	314171	Prpf39	protein_coding	0.224278	3.73153	4.05803	0.0439617	0.700111
ENSRNOG00000000815	294422	Smpdl3a	protein_coding	0.274236	6.51262	4.05662	0.0439984	0.700111
ENSRNOG00000026306	679787	Clec5a	protein_coding	0.693834	-1.34827	4.05401	0.0440666	0.700111
ENSRNOG00000002827	302920	Rbfox1	protein_coding	-0.362613	7.45661	4.05261	0.0441031	0.700111
ENSRNOG00000008578	81741	Cdk16	protein_coding	-0.275237	7.35048	4.05219	0.0441142	0.700111
ENSRNOG00000019009	306344	Arrdc2	protein_coding	0.46878	3.01964	4.04881	0.0442024	0.700111
ENSRNOG00000060775	361084	Lmo7	protein_coding	-0.253448	6.9363	4.04749	0.0442372	0.700111
ENSRNOG00000020062	108348233	LOC108348233	protein_coding	-0.46628	0.187703	4.04664	0.0442594	0.700111
ENSRNOG00000046316	681123	Tomm6	protein_coding	-0.248974	5.51103	4.04322	0.044349	0.700111
ENSRNOG00000010897	360161	Nek6	protein_coding	0.429593	3.28945	4.04161	0.0443914	0.700111
ENSRNOG00000006939	299643	Ndufa7	protein_coding	-0.361259	6.70069	4.04117	0.0444029	0.700111
ENSRNOG00000012651	362153	Cwc22	protein_coding	0.268198	2.82963	4.03717	0.0445084	0.700111
ENSRNOG00000002182	305227	2011-09-01	protein_coding	0.25325	5.89235	4.03308	0.0446163	0.700111
ENSRNOG00000031995	100359861	Smim15	protein_coding	0.247485	4.26404	4.02644	0.0447923	0.700111
ENSRNOG00000010409	313167	Nol6	protein_coding	-0.201827	5.66821	4.02609	0.0448016	0.700111
ENSRNOG00000054429	NA	AABR07011697.1	pseudogene	0.316357	2.86506	4.02235	0.0449011	0.700111
ENSRNOG00000059225	NA	AABR07020987.1	lincRNA	0.60724	-1.92077	4.01918	0.0449857	0.700111
ENSRNOG00000005009	497944	Zfp3	protein_coding	-0.34853	3.41762	4.01725	0.045037	0.700111
ENSRNOG00000051216	NA	Rn50_X_0663.2	lincRNA	0.897785	0.605879	4.01692	0.045046	0.700111
ENSRNOG00000012886	366960	Maff	protein_coding	0.466013	3.10776	4.01468	0.0451057	0.700111
ENSRNOG00000028261	361466	Tppp	protein_coding	-0.363367	3.20158	4.01467	0.0451061	0.700111
ENSRNOG00000000566	29700	Pcbd1	protein_coding	-0.407893	2.25832	4.01343	0.0451393	0.700111
ENSRNOG00000002241	NA	Hspbap1	protein_coding	0.296142	1.56962	4.011	0.0452044	0.700111
ENSRNOG00000017810	309070	Uros	protein_coding	-0.320173	3.70087	4.00983	0.0452356	0.700111
ENSRNOG00000011566	500308	Cecr2	protein_coding	-0.3442	4.11343	4.00956	0.045243	0.700111
ENSRNOG00000013877	308708	Ttc23	protein_coding	-0.265144	3.46	4.00853	0.0452707	0.700111
ENSRNOG00000030869	299052	Aldoart2	protein_coding	-0.579721	4.27902	4.00771	0.0452927	0.700111
ENSRNOG00000012929	303336	Wsb1	protein_coding	0.23108	4.84904	4.00713	0.0453081	0.700111
ENSRNOG00000005749	315112	Foxred2	protein_coding	0.30293	2.40229	4.00455	0.0453777	0.700111
ENSRNOG00000014227	252960	Mrgprx3	protein_coding	0.959948	-0.917533	4.00354	0.0454047	0.700111
ENSRNOG00000010812	311129	Osbpl6	protein_coding	-0.32779	5.35082	4.00297	0.0454201	0.700111
ENSRNOG00000009157	60670	Fut4	protein_coding	0.513787	2.91186	4.00292	0.0454214	0.700111
ENSRNOG00000058476	313819	Mast2	protein_coding	-0.251059	7.08837	4.00287	0.0454228	0.700111
ENSRNOG00000013679	306790	Sema4d	protein_coding	-0.349474	7.3896	4.00233	0.0454375	0.700111
ENSRNOG00000021149	308596	Ush1c	protein_coding	-0.938872	1.16093	4.00204	0.0454451	0.700111
ENSRNOG00000012873	114017	Gfm1	protein_coding	-0.301317	7.22398	4.00124	0.0454669	0.700111
ENSRNOG00000003858	302526	Atp6ap2	protein_coding	0.497759	4.73775	4.00068	0.045482	0.700111
ENSRNOG00000008467	366124	Agbl2	protein_coding	0.683442	-2.21857	3.99914	0.0455234	0.700111
ENSRNOG00000004709	314374	Foxn3	protein_coding	-0.282797	6.03876	3.99728	0.0455738	0.700111
ENSRNOG00000018876	306322	Sdccag3	protein_coding	0.2522	3.36639	3.99496	0.0456365	0.700111
ENSRNOG00000012512	246172	Nexn	protein_coding	-0.335249	8.57305	3.99305	0.0456882	0.700111
ENSRNOG00000009872	117018	Kcnh2	protein_coding	-0.574627	3.10892	3.9874	0.0458417	0.700111
ENSRNOG00000011476	293128	Nars2	protein_coding	-0.252036	3.94954	3.98637	0.0458698	0.700111
ENSRNOG00000056559	NA	AABR07034669.1	lincRNA	-0.300166	2.36795	3.98514	0.0459032	0.700111
ENSRNOG00000039390	500973	Slc37a2	protein_coding	0.570153	3.72165	3.98479	0.0459129	0.700111
ENSRNOG00000008027	313225	Murc	protein_coding	-0.264867	8.48134	3.98392	0.0459367	0.700111
ENSRNOG00000008619	298646	Agtrap	protein_coding	0.226836	3.92302	3.98271	0.0459695	0.700111
ENSRNOG00000048187	691153	LOC691153	protein_coding	0.441442	0.430733	3.98014	0.0460397	0.700111
ENSRNOG00000017741	361274	Nudt5	protein_coding	0.410878	2.58723	3.97913	0.0460674	0.700111
ENSRNOG00000033251	NA	Slc25a52	transcribed_processed_pseudogene	-0.491776	-0.0129634	3.97884	0.0460753	0.700111
ENSRNOG00000026775	NA	Pmpca	protein_coding	-0.27508	6.77843	3.97851	0.0460844	0.700111
ENSRNOG00000018960	NA	Syne1	processed_transcript	-0.31934	6.6881	3.97718	0.0461208	0.700111
ENSRNOG00000006365	500050	Asb15	protein_coding	-0.591804	2.49938	3.97715	0.0461215	0.700111
ENSRNOG00000016618	100362283	Tmem52	protein_coding	-0.505058	6.88163	3.97529	0.0461726	0.700111
ENSRNOG00000054557	100362102	Lsm14b	protein_coding	-0.415725	6.06438	3.97267	0.0462443	0.700111
ENSRNOG00000032857	24523	Klk1	protein_coding	-0.552419	5.27796	3.97034	0.0463083	0.700111
ENSRNOG00000047088	50993	Rab10	protein_coding	-0.261101	8.29943	3.9688	0.0463508	0.700111
ENSRNOG00000019376	308361	Zfp329	protein_coding	0.314251	2.02183	3.96874	0.0463526	0.700111
ENSRNOG00000010042	305956	Wdfy2	protein_coding	0.25157	4.39174	3.96776	0.0463794	0.700111
ENSRNOG00000007650	29186	Cd63	protein_coding	0.281914	7.48996	3.96331	0.0465021	0.700111
ENSRNOG00000043186	685567	Ppil6	protein_coding	0.581519	-1.63771	3.96286	0.0465146	0.700111
ENSRNOG00000051181	NA	Rn50_X_0743.2	processed_pseudogene	0.487137	-0.806209	3.9581	0.0466465	0.700111
ENSRNOG00000002713	303165	Zfp672	protein_coding	-0.21398	4.7225	3.95649	0.046691	0.700111
ENSRNOG00000046918	363474	Apoo	protein_coding	-0.372204	5.48136	3.9541	0.0467574	0.700111
ENSRNOG00000001645	304020	Filip1l	protein_coding	-0.286141	5.94944	3.94591	0.0469853	0.700111
ENSRNOG00000056325	294753	Mocs2	protein_coding	-0.236255	5.75477	3.94526	0.0470035	0.700111
ENSRNOG00000053469	NA	Tmc6	protein_coding	0.462595	3.02485	3.94254	0.0470797	0.700111
ENSRNOG00000008961	298848	Mapre3	protein_coding	-0.313323	6.3913	3.94204	0.0470936	0.700111
ENSRNOG00000001692	288242	Chaf1b	protein_coding	0.718181	0.418501	3.94167	0.0471039	0.700111
ENSRNOG00000014549	310460	Arhgef26	protein_coding	-0.651723	0.753395	3.94008	0.0471486	0.700111
ENSRNOG00000006839	117050	Arl5a	protein_coding	-0.228385	5.51756	3.93831	0.0471981	0.700111
ENSRNOG00000012287	498599	Slc35e1	protein_coding	-0.211041	3.7843	3.93794	0.0472084	0.700111
ENSRNOG00000042753	84488	Fgf13	protein_coding	-0.27821	4.66235	3.93736	0.0472249	0.700111
ENSRNOG00000002714	287054	Mettl22	protein_coding	-0.353832	5.94425	3.93584	0.0472676	0.700111
ENSRNOG00000031269	362974	RGD1304694	protein_coding	0.276064	5.63827	3.9344	0.0473081	0.700111
ENSRNOG00000012481	295341	Ppm1j	protein_coding	-0.445577	5.2618	3.93366	0.0473289	0.700111
ENSRNOG00000015997	499071	Ccdc106	protein_coding	0.692015	-0.742922	3.93166	0.0473853	0.700111
ENSRNOG00000005426	316108	Snupn	protein_coding	-0.276313	3.1888	3.92955	0.0474445	0.700111
ENSRNOG00000002722	360668	Sec14l1	protein_coding	0.234071	5.5807	3.92949	0.0474462	0.700111
ENSRNOG00000049900	679357	Irf2bp2	protein_coding	0.198604	4.67352	3.92928	0.0474522	0.700111
ENSRNOG00000011504	298024	Akap2	protein_coding	-0.269658	5.75546	3.92886	0.0474642	0.700111
ENSRNOG00000008557	362302	Abcb8	protein_coding	-0.259082	5.54763	3.92702	0.0475161	0.700111
ENSRNOG00000001889	24267	Comt	protein_coding	0.31581	5.3212	3.9265	0.0475309	0.700111
ENSRNOG00000016770	24244	Calm2	protein_coding	-0.439819	7.55121	3.9253	0.0475647	0.700111
ENSRNOG00000017132	298033	Snx30	protein_coding	0.49113	2.21894	3.92299	0.04763	0.700111
ENSRNOG00000008235	117558	Mylk2	protein_coding	-0.618083	9.93387	3.9229	0.0476328	0.700111
ENSRNOG00000022395	303774	Tnrc6c	protein_coding	-0.195739	4.95224	3.9223	0.0476497	0.700111
ENSRNOG00000018105	305889	Thtpa	protein_coding	-0.268235	5.20513	3.92146	0.0476734	0.700111
ENSRNOG00000046424	64476	LOC100911485	protein_coding	-0.403733	3.86538	3.91966	0.0477245	0.700111
ENSRNOG00000013069	680531	Sapcd2	protein_coding	0.540583	1.34656	3.91876	0.0477501	0.700111
ENSRNOG00000015231	301552	Mrpl44	protein_coding	-0.322611	5.63074	3.91846	0.0477586	0.700111
ENSRNOG00000005933	363014	Yap1	protein_coding	-0.253033	5.32197	3.91797	0.0477727	0.700111
ENSRNOG00000037295	501048	Poc1a	protein_coding	0.424391	0.826947	3.91755	0.0477845	0.700111
ENSRNOG00000047213	NA	Gnpda1	protein_coding	0.377036	4.67687	3.91699	0.0478003	0.700111
ENSRNOG00000006086	300018	Lynx1	protein_coding	-0.522962	6.64339	3.91398	0.0478861	0.700111
ENSRNOG00000011241	300947	Tfdp2	protein_coding	-0.368971	4.82222	3.91345	0.0479012	0.700111
ENSRNOG00000017307	308807	Prss23	protein_coding	-0.299827	5.83284	3.91313	0.0479102	0.700111
ENSRNOG00000010789	300980	Dusp7	protein_coding	0.21163	4.501	3.9116	0.0479538	0.700111
ENSRNOG00000009309	362594	Meaf6	protein_coding	0.246114	3.05485	3.91119	0.0479656	0.700111
ENSRNOG00000051619	299266	Asb2	protein_coding	-0.611625	8.17275	3.91084	0.0479756	0.700111
ENSRNOG00000061153	85268	Hrh3	protein_coding	0.698673	-1.46115	3.9103	0.047991	0.700111
ENSRNOG00000007027	24446	Hgf	protein_coding	0.59822	1.45923	3.91016	0.0479951	0.700111
ENSRNOG00000016566	500901	Arhgap39	protein_coding	0.374443	3.19186	3.90855	0.0480411	0.700111
ENSRNOG00000025269	365841	Slc25a44	protein_coding	-0.222694	3.63465	3.90736	0.0480751	0.700111
ENSRNOG00000026455	363159	Gpd1l	protein_coding	-0.269401	6.89805	3.90651	0.0480993	0.700111
ENSRNOG00000000576	100360936	Anapc16	protein_coding	-0.327242	5.04594	3.90584	0.0481187	0.700111
ENSRNOG00000046023	116654	Exoc4	protein_coding	-0.27352	5.71214	3.90253	0.0482134	0.700111
ENSRNOG00000055547	NA	AABR07001519.1	protein_coding	-0.474432	2.74799	3.90205	0.0482273	0.700111
ENSRNOG00000045623	63834	Capn10	protein_coding	0.298243	2.99078	3.90071	0.0482657	0.700111
ENSRNOG00000045943	NA	Rnf170	protein_coding	-0.31454	3.88471	3.8947	0.0484387	0.700111
ENSRNOG00000028448	679532	Elovl1	protein_coding	0.281601	4.80374	3.89405	0.0484576	0.700111
ENSRNOG00000007227	360617	Mien1	protein_coding	-0.265216	2.3861	3.89338	0.0484769	0.700111
ENSRNOG00000015300	302981	Spsb3	protein_coding	-0.354121	6.41773	3.89295	0.0484893	0.700111
ENSRNOG00000014798	295930	RGD1309540	protein_coding	-0.196749	4.04555	3.8896	0.0485859	0.700111
ENSRNOG00000008113	500552	RGD1561149	protein_coding	0.346501	2.90598	3.88926	0.0485959	0.700111
ENSRNOG00000006652	84474	Ddx1	protein_coding	-0.271288	7.14423	3.88644	0.0486775	0.700111
ENSRNOG00000011644	366432	Slc1a7	protein_coding	-0.598454	-1.3057	3.88443	0.0487359	0.700111
ENSRNOG00000061544	361840	Spock2	protein_coding	-0.429497	2.15855	3.88439	0.048737	0.700111
ENSRNOG00000042068	310677	Otud7b	protein_coding	-0.327781	6.11423	3.88091	0.048838	0.700111
ENSRNOG00000016826	298579	Pla2g2d	protein_coding	1.27282	6.30863	3.87991	0.0488671	0.700111
ENSRNOG00000054955	NA	Adgra1	protein_coding	-1.03492	-2.26887	3.8796	0.0488763	0.700111
ENSRNOG00000008696	299700	RGD1563365	protein_coding	0.258772	2.60086	3.87825	0.0489154	0.700111
ENSRNOG00000003834	287398	Map2k4	protein_coding	-0.227953	4.63409	3.87763	0.0489335	0.700111
ENSRNOG00000008177	317366	Pim2	protein_coding	0.692273	1.67778	3.87313	0.0490651	0.700111
ENSRNOG00000059142	361326	Dtwd2	protein_coding	-0.330226	2.24862	3.87309	0.049066	0.700111
ENSRNOG00000014850	29530	Amhr2	protein_coding	-0.48594	3.297	3.87172	0.0491063	0.700111
ENSRNOG00000024563	24382	Ganc	protein_coding	-0.292731	5.34756	3.86951	0.0491708	0.700111
ENSRNOG00000043199	NA	Bves	processed_transcript	-0.33966	6.02683	3.86935	0.0491756	0.700111
ENSRNOG00000052113	84686	Ppp1r9b	protein_coding	0.242744	5.96464	3.86856	0.0491987	0.700111
ENSRNOG00000016924	24159	Acly	protein_coding	0.317698	4.64166	3.86539	0.0492919	0.700111
ENSRNOG00000008153	300649	Crtam	protein_coding	1.05022	-0.124688	3.86358	0.049345	0.700111
ENSRNOG00000056826	305367	Arap2	protein_coding	0.345003	1.52211	3.85937	0.049469	0.700111
ENSRNOG00000006319	100124593	Cxcr6	protein_coding	0.822814	0.592149	3.856	0.0495685	0.700111
ENSRNOG00000046313	64160	Basp1	protein_coding	0.422079	2.32886	3.85564	0.0495791	0.700111
ENSRNOG00000033378	100190936	Rnf123	protein_coding	-0.313181	6.48355	3.85483	0.0496029	0.700111
ENSRNOG00000016200	366507	Lzic	protein_coding	-0.181443	4.69409	3.85357	0.0496402	0.700111
ENSRNOG00000036661	303754	Rab40b	protein_coding	-0.379482	4.75809	3.85284	0.0496619	0.700111
ENSRNOG00000002899	360540	Akap10	protein_coding	0.282027	3.64449	3.85117	0.0497114	0.700111
ENSRNOG00000000145	60664	Pik3r3	protein_coding	-0.237863	2.55374	3.8493	0.0497667	0.700111
ENSRNOG00000000164	24944	Lamp2	protein_coding	0.291243	5.94501	3.84757	0.0498181	0.700111
ENSRNOG00000002014	305269	Stap1	protein_coding	0.729164	1.17844	3.84611	0.0498614	0.700111
ENSRNOG00000021046	292915	Sult2b1	protein_coding	0.890931	-2.49132	3.8452	0.0498884	0.700111
ENSRNOG00000004760	363172	Lars2	protein_coding	-0.211483	4.88229	3.84368	0.0499339	0.700111
ENSRNOG00000003094	361245	Cmah	protein_coding	0.972149	1.14622	3.84209	0.0499813	0.700111
ENSRNOG00000056105	NA	AABR07035868.1	lincRNA	-0.646344	-0.392519	3.84096	0.0500149	0.700111
ENSRNOG00000020245	60566	Syt8	protein_coding	0.398166	-0.697244	3.83792	0.0501055	0.700111
ENSRNOG00000019358	24890	Esr1	protein_coding	-0.501109	2.65398	3.83536	0.0501821	0.700111
ENSRNOG00000031802	NA	LOC691427	protein_coding	-0.377468	5.96733	3.83515	0.0501886	0.700111
ENSRNOG00000015618	64566	Wnt5a	protein_coding	-0.450722	2.90099	3.83474	0.0502009	0.700111
ENSRNOG00000006814	689885	Klrg2	protein_coding	0.599897	-1.19819	3.83205	0.0502815	0.700111
ENSRNOG00000004110	313974	Trib2	protein_coding	-0.405396	4.68429	3.83141	0.0503005	0.700111
ENSRNOG00000006715	57301	Ccr1	protein_coding	0.904919	2.19131	3.83003	0.0503422	0.700111
ENSRNOG00000020129	116777	Cdh3	protein_coding	-0.750722	-1.54326	3.82957	0.0503558	0.700111
ENSRNOG00000050978	360704	LOC100911295	protein_coding	0.491342	-1.28105	3.82927	0.050365	0.700111
ENSRNOG00000062125	493909	Aox3	protein_coding	0.582409	-0.935823	3.82851	0.0503878	0.700111
ENSRNOG00000010881	171086	Trak2	protein_coding	-0.271312	7.01578	3.82819	0.0503972	0.700111
ENSRNOG00000027756	303946	Usf3	protein_coding	-0.350123	5.22872	3.82807	0.0504011	0.700111
ENSRNOG00000004168	266687	Slc35e4	protein_coding	-0.230521	5.33135	3.82393	0.0505255	0.700111
ENSRNOG00000051867	690559	LOC103690343	protein_coding	0.380153	1.72055	3.82318	0.0505484	0.700111
ENSRNOG00000055661	NA	AABR07065420.1	pseudogene	-0.245518	3.23335	3.81956	0.0506575	0.700111
ENSRNOG00000000186	25274	Tst	protein_coding	-0.412802	5.4934	3.81837	0.0506935	0.700111
ENSRNOG00000002644	303456	Utp18	protein_coding	0.235498	3.47186	3.81746	0.050721	0.700111
ENSRNOG00000049537	NA	Rn50_13_0828.1	lincRNA	0.245806	4.72361	3.81562	0.0507768	0.700111
ENSRNOG00000032885	100363502	Cycs	protein_coding	-0.373518	7.59085	3.8125	0.0508715	0.700111
ENSRNOG00000005792	296184	Ankef1	protein_coding	1.86045	-2.29919	3.80251	0.0511757	0.700111
ENSRNOG00000060179	NA	Gpc3	protein_coding	-0.383317	2.54426	3.79849	0.051299	0.700111
ENSRNOG00000038686	302671	Ap1s2	protein_coding	0.18972	5.54428	3.79296	0.0514686	0.700111
ENSRNOG00000006653	170573	Slc38a4	protein_coding	-0.325019	6.66295	3.7906	0.0515413	0.700111
ENSRNOG00000024580	691041	Mamstr	protein_coding	-0.281662	5.31035	3.79037	0.0515481	0.700111
ENSRNOG00000060310	NA	LOC688815	pseudogene	-0.283886	6.02382	3.78167	0.0518169	0.700111
ENSRNOG00000015679	361364	Dok4	protein_coding	-0.272851	2.51337	3.7816	0.0518191	0.700111
ENSRNOG00000003704	NA	Fam184b	protein_coding	-0.65856	1.60762	3.78146	0.0518234	0.700111
ENSRNOG00000025781	309433	Sec31b	protein_coding	-0.541426	5.25024	3.78101	0.0518374	0.700111
ENSRNOG00000058422	NA	Lilrb3l	protein_coding	1.00991	0.683621	3.78044	0.0518551	0.700111
ENSRNOG00000023129	316356	Mfsd9	protein_coding	0.416788	1.97322	3.77914	0.0518954	0.700111
ENSRNOG00000024917	316413	Als2cr12	protein_coding	0.81468	-2.03677	3.77897	0.0519004	0.700111
ENSRNOG00000042333	685664	Dnal1	protein_coding	-0.243298	3.4922	3.77844	0.0519171	0.700111
ENSRNOG00000009001	362918	Mtss1	protein_coding	0.344812	4.62316	3.77595	0.0519944	0.700111
ENSRNOG00000001130	24598	Nos1	protein_coding	-0.752381	4.48872	3.77443	0.0520416	0.700111
ENSRNOG00000024145	NA	Trim65	protein_coding	0.202408	3.51675	3.7718	0.0521234	0.700111
ENSRNOG00000002459	363790	Fbxo40	protein_coding	-0.452825	7.2977	3.76975	0.0521875	0.700111
ENSRNOG00000051258	373541	Taf9	protein_coding	0.569929	-0.754864	3.76954	0.052194	0.700111
ENSRNOG00000013166	84426	Wnt4	protein_coding	-0.484991	4.18481	3.76916	0.0522057	0.700111
ENSRNOG00000014078	293991	Ndufb8	protein_coding	-0.449561	8.40801	3.76551	0.05232	0.700111
ENSRNOG00000048215	364723	Hist1h2ao	protein_coding	1.0811	-2.7543	3.76518	0.0523304	0.700111
ENSRNOG00000033694	690820	Klf16	protein_coding	0.312479	3.30636	3.76475	0.0523436	0.700111
ENSRNOG00000019649	361181	Cul4a	protein_coding	-0.280722	7.3029	3.76353	0.0523819	0.700111
ENSRNOG00000007415	24693	Ptgs1	protein_coding	0.603099	3.30165	3.76272	0.0524072	0.700111
ENSRNOG00000014375	313058	Adgrb2	protein_coding	-0.89148	3.0263	3.76194	0.0524316	0.700111
ENSRNOG00000039860	NA	AC126960.1	protein_coding	-0.556297	-0.759451	3.76057	0.0524747	0.700111
ENSRNOG00000016989	311847	Dolk	protein_coding	-0.224009	4.73852	3.76023	0.0524855	0.700111
ENSRNOG00000022247	361128	Nr2c2ap	protein_coding	0.218032	3.5503	3.75897	0.0525248	0.700111
ENSRNOG00000010099	315287	Asb8	protein_coding	-0.311641	6.61474	3.75441	0.0526685	0.700111
ENSRNOG00000016968	315203	Gramd4	protein_coding	0.242036	4.53197	3.75057	0.0527894	0.700111
ENSRNOG00000017318	680201	Zfp322a	protein_coding	0.248469	2.15893	3.75003	0.0528067	0.700111
ENSRNOG00000039730	NA	Orai3	protein_coding	0.206155	3.51157	3.7489	0.0528422	0.700111
ENSRNOG00000047219	687633	Ube3b	protein_coding	-0.311115	6.78965	3.7472	0.0528961	0.700111
ENSRNOG00000035620	NA	Mir22	miRNA	-0.336536	2.25753	3.74428	0.0529884	0.700111
ENSRNOG00000011134	309368	Lama2	protein_coding	-0.352972	6.41632	3.74242	0.0530476	0.700111
ENSRNOG00000003350	363463	Mospd2	protein_coding	0.34375	3.6689	3.74215	0.053056	0.700111
ENSRNOG00000019635	363283	Cops8	protein_coding	-0.280154	6.27905	3.7372	0.0532135	0.700111
ENSRNOG00000047699	25554	Snai2	protein_coding	0.506962	0.601132	3.73512	0.0532799	0.700111
ENSRNOG00000000185	192172	Mpst	protein_coding	-0.404736	6.71359	3.73388	0.0533193	0.700111
ENSRNOG00000023411	NA	Vsig10l	protein_coding	0.301219	2.80834	3.73013	0.0534393	0.700111
ENSRNOG00000013194	117269	Rps6ka2	protein_coding	-0.442162	7.12932	3.72857	0.0534893	0.700111
ENSRNOG00000051420	311703	Cables2	protein_coding	0.317086	3.09728	3.72675	0.0535475	0.700111
ENSRNOG00000017047	298032	Inip	protein_coding	0.43243	1.74229	3.72609	0.0535686	0.700111
ENSRNOG00000023830	171575	Dnase2	protein_coding	0.29912	4.31925	3.71969	0.0537743	0.700111
ENSRNOG00000020059	291647	Pcdhb14	protein_coding	-0.361274	0.930075	3.71944	0.0537826	0.700111
ENSRNOG00000014600	685723	Cib3	protein_coding	-0.947307	-1.99857	3.71905	0.053795	0.700111
ENSRNOG00000005641	313101	Fbxl4	protein_coding	-0.432188	5.29144	3.71813	0.0538247	0.700111
ENSRNOG00000026163	308579	Cpt1c	protein_coding	-0.317287	2.67091	3.7163	0.0538836	0.700111
ENSRNOG00000003583	289372	Smyd2	protein_coding	-0.416479	7.3577	3.7142	0.0539514	0.700111
ENSRNOG00000031814	83576	Sort1	protein_coding	-0.422749	6.90515	3.71402	0.0539573	0.700111
ENSRNOG00000039969	291760	Dsc2	protein_coding	0.857232	0.876798	3.71284	0.0539953	0.700111
ENSRNOG00000016218	171063	Gtf3c1	protein_coding	-0.209749	5.63649	3.71074	0.0540635	0.700111
ENSRNOG00000021110	295264	Mllt11	protein_coding	-0.376151	5.52485	3.71067	0.0540656	0.700111
ENSRNOG00000037835	690437	Catip	protein_coding	0.533024	-0.666252	3.70932	0.0541095	0.700111
ENSRNOG00000008529	311547	Foxs1	protein_coding	-0.260475	2.23998	3.70857	0.0541338	0.700111
ENSRNOG00000004278	287638	Dlx3	protein_coding	2.03801	-1.72704	3.70702	0.0541839	0.700111
ENSRNOG00000006689	312974	Chd7	protein_coding	-0.202853	4.81228	3.7009	0.054383	0.700111
ENSRNOG00000042165	315652	Colca2	protein_coding	0.59266	-1.84438	3.70013	0.0544083	0.700111
ENSRNOG00000005289	313834	Prkd3	protein_coding	0.279921	4.31825	3.69927	0.0544363	0.700111
ENSRNOG00000039494	NA	Aass	protein_coding	0.875569	-0.63817	3.69721	0.0545036	0.700111
ENSRNOG00000005326	364208	Cnrip1	protein_coding	-0.370569	3.58973	3.69571	0.0545525	0.700111
ENSRNOG00000007268	360483	RGD1561796	protein_coding	-0.24392	1.91232	3.69482	0.0545816	0.700111
ENSRNOG00000018061	NA	Tmem80	protein_coding	-0.280881	4.65782	3.69309	0.0546382	0.700111
ENSRNOG00000014635	83800	Clta	protein_coding	0.166802	6.12757	3.686	0.0548709	0.700111
ENSRNOG00000000958	NA	AABR07055943.1	pseudogene	-0.303713	1.27717	3.68424	0.0549289	0.700111
ENSRNOG00000020384	291694	Fam13b	protein_coding	0.291978	4.77245	3.68216	0.0549975	0.700111
ENSRNOG00000014311	84551	Slc7a8	protein_coding	0.478524	4.88634	3.68082	0.0550416	0.700111
ENSRNOG00000022938	311404	Ap4e1	protein_coding	-0.214858	3.77385	3.67922	0.0550947	0.700111
ENSRNOG00000020902	303565	G6pc3	protein_coding	-0.212424	5.2697	3.67757	0.0551491	0.700111
ENSRNOG00000001992	685232	Atp6v1a	protein_coding	0.300755	4.8558	3.67537	0.0552221	0.700111
ENSRNOG00000053040	NA	AC094643.2	protein_coding	-0.311342	5.91217	3.67124	0.055359	0.700111
ENSRNOG00000013474	313713	Casz1	protein_coding	-0.243881	4.9299	3.66814	0.0554621	0.700111
ENSRNOG00000005007	497770	Scn3a	protein_coding	-0.411543	1.32415	3.66805	0.0554651	0.700111
ENSRNOG00000000611	361831	Ube2d1	protein_coding	-0.416692	7.42545	3.66352	0.0556159	0.700111
ENSRNOG00000007099	500551	S100pbp	protein_coding	0.310636	2.66626	3.66309	0.0556304	0.700111
ENSRNOG00000004423	64619	Zfp238	protein_coding	-0.292296	5.89739	3.66283	0.055639	0.700111
ENSRNOG00000057514	NA	AABR07015080.1	miRNA	1.29153	-2.46156	3.65878	0.0557746	0.700111
ENSRNOG00000027569	NA	Trappc9	protein_coding	-0.195511	5.44975	3.65865	0.0557788	0.700111
ENSRNOG00000030910	24406	Grik4	protein_coding	-0.540938	0.49813	3.65444	0.0559198	0.700111
ENSRNOG00000013977	363232	Bzw1	protein_coding	-0.187981	6.80159	3.65292	0.0559711	0.700111
ENSRNOG00000054581	303564	Tmem101	protein_coding	-0.255799	4.40562	3.65117	0.05603	0.700111
ENSRNOG00000024112	100361138	Dgkq	protein_coding	0.248148	3.27861	3.65012	0.0560653	0.700111
ENSRNOG00000008056	314457	Ankrd9	protein_coding	-0.444832	5.85505	3.6491	0.0560997	0.700111
ENSRNOG00000012216	116487	Tgfbi	protein_coding	0.455627	6.58622	3.64872	0.0561124	0.700111
ENSRNOG00000036682	NA	Pycr1	protein_coding	-0.463059	2.82261	3.64712	0.0561663	0.700111
ENSRNOG00000026048	309451	Gbf1	protein_coding	-0.190888	6.28304	3.64295	0.056307	0.700111
ENSRNOG00000014479	310760	Cttnbp2nl	protein_coding	0.486861	4.62135	3.63746	0.0564931	0.700111
ENSRNOG00000020769	303016	Crebrf	protein_coding	0.184073	4.41851	3.63512	0.0565726	0.700111
ENSRNOG00000020533	65164	Htra1	protein_coding	0.392206	6.59561	3.63375	0.056619	0.700111
ENSRNOG00000024345	301455	Pard3b	protein_coding	-0.250149	1.64994	3.63319	0.0566382	0.700111
ENSRNOG00000001435	304401	Ssc4d	protein_coding	-0.386561	4.0648	3.63013	0.0567423	0.700111
ENSRNOG00000003784	287531	Rilp	protein_coding	-0.351096	5.01532	3.62931	0.0567705	0.700111
ENSRNOG00000031045	NA	LOC100911252	protein_coding	0.710227	-1.02801	3.62832	0.0568042	0.700111
ENSRNOG00000039593	689248	Ecscr	protein_coding	-0.259601	2.75739	3.62812	0.056811	0.700111
ENSRNOG00000019221	499689	Gstm4	protein_coding	-0.5248	5.53036	3.6267	0.0568595	0.700111
ENSRNOG00000014254	25757	Cpt1a	protein_coding	0.245889	5.04763	3.62653	0.0568654	0.700111
ENSRNOG00000024272	316440	Ino80d	protein_coding	-0.282446	2.27868	3.62601	0.056883	0.700111
ENSRNOG00000007890	313387	Usp1	protein_coding	0.212399	4.23993	3.62522	0.0569099	0.700111
ENSRNOG00000012960	296560	Uap1l1	protein_coding	0.391742	3.29607	3.62452	0.0569341	0.700111
ENSRNOG00000019859	361401	Pla2g15	protein_coding	0.575429	4.72971	3.62405	0.0569502	0.700111
ENSRNOG00000008513	NA	LOC103690019	unprocessed_pseudogene	0.753844	-2.24642	3.6226	0.0569999	0.700111
ENSRNOG00000053364	NA	AABR07052587.2	lincRNA	-0.958808	-2.24338	3.62211	0.0570165	0.700111
ENSRNOG00000019219	25624	Vamp1	protein_coding	-0.36818	5.55446	3.62075	0.057063	0.700111
ENSRNOG00000021097	29135	Hpn	protein_coding	-0.601607	1.35428	3.61977	0.0570968	0.700111
ENSRNOG00000042758	499990	Tmem243	protein_coding	0.394372	2.56	3.61972	0.0570984	0.700111
ENSRNOG00000019811	54312	LOC100362432	protein_coding	-0.279312	5.80452	3.61941	0.057109	0.700111
ENSRNOG00000014521	315949	Armc8	protein_coding	-0.221499	5.76497	3.61922	0.0571157	0.700111
ENSRNOG00000050585	24642	Pgam1	protein_coding	0.355135	6.01833	3.61703	0.0571908	0.700111
ENSRNOG00000009236	312694	Necap1	protein_coding	0.219834	4.04397	3.61625	0.0572179	0.700111
ENSRNOG00000021789	691300	RGD1565323	protein_coding	-0.786202	5.46494	3.61508	0.057258	0.700111
ENSRNOG00000021056	276720	Kcnj14	protein_coding	0.517318	0.149741	3.61436	0.0572827	0.700111
ENSRNOG00000012557	25475	Lgals5	protein_coding	-0.893147	0.500009	3.61422	0.0572877	0.700111
ENSRNOG00000026594	100909776		protein_coding	-0.496149	-0.670856	3.61347	0.0573134	0.700111
ENSRNOG00000012866	287473	Nek8	protein_coding	0.448266	1.13198	3.61324	0.0573215	0.700111
ENSRNOG00000018778	363058	Cadm1	protein_coding	0.692551	2.29575	3.61254	0.0573456	0.700111
ENSRNOG00000009102	289992	Fermt2	protein_coding	-0.269556	7.68424	3.61246	0.0573482	0.700111
ENSRNOG00000000985	304277	Cpsf4	protein_coding	0.243122	2.53093	3.6106	0.0574123	0.700111
ENSRNOG00000019949	292758	Mrps12	protein_coding	-0.24062	4.86522	3.61018	0.0574269	0.700111
ENSRNOG00000000312	309855	Fig4	protein_coding	0.18641	4.06483	3.6097	0.0574436	0.700111
ENSRNOG00000000918	288622	Zbed5	protein_coding	-0.327241	5.1676	3.60857	0.0574824	0.700111
ENSRNOG00000026754	308896	Usp47	protein_coding	-0.189196	7.37017	3.60673	0.057546	0.700111
ENSRNOG00000010178	116679	Cgrrf1	protein_coding	-0.301206	5.41252	3.60648	0.0575547	0.700111
ENSRNOG00000020689	309510	Cpeb3	protein_coding	-0.372248	3.77529	3.60572	0.057581	0.700111
ENSRNOG00000017702	291132	Gpld1	protein_coding	-0.457659	1.00417	3.60545	0.0575904	0.700111
ENSRNOG00000007083	362614	Gpn2	protein_coding	0.319617	2.70779	3.60527	0.0575967	0.700111
ENSRNOG00000031041	690845	Rps4y2	protein_coding	-0.404019	1.9599	3.60392	0.0576435	0.700111
ENSRNOG00000054017	64627	RGD1562378	protein_coding	0.29983	3.67305	3.60208	0.0577075	0.700111
ENSRNOG00000004828	245921	Acvr1c	protein_coding	1.34335	-2.56964	3.60206	0.0577081	0.700111
ENSRNOG00000013386	29425	Psmb5	protein_coding	-0.25627	7.00631	3.59885	0.0578194	0.700111
ENSRNOG00000011937	294708	Sgtb	protein_coding	-0.418689	3.54255	3.59761	0.0578626	0.700111
ENSRNOG00000061425	681219	Cox14	protein_coding	-0.288796	5.64485	3.59549	0.0579365	0.700111
ENSRNOG00000047931	81814	Tmsb4x	protein_coding	0.507881	8.90537	3.59409	0.0579853	0.700111
ENSRNOG00000020388	309008	Inpp5f	protein_coding	0.31954	3.38807	3.59312	0.0580193	0.700111
ENSRNOG00000010489	305826	Samd4a	protein_coding	-0.311073	4.73434	3.59159	0.0580728	0.700111
ENSRNOG00000004621	83765	Rtn4	protein_coding	-0.297058	9.72062	3.59108	0.0580904	0.700111
ENSRNOG00000015577	691774	Lpar6	protein_coding	0.341102	3.84492	3.5907	0.0581038	0.700111
ENSRNOG00000001717	171116	Opa1	protein_coding	-0.261276	6.78814	3.58495	0.0583051	0.700111
ENSRNOG00000017593	81522	Mtr	protein_coding	-0.216095	3.47363	3.58346	0.0583574	0.700111
ENSRNOG00000048114	NA	Echdc3	protein_coding	-0.416964	4.19542	3.58329	0.0583636	0.700111
ENSRNOG00000019262	316085	Trak1	protein_coding	-0.331155	8.14554	3.58275	0.0583825	0.700111
ENSRNOG00000004246	303260	Spag7	protein_coding	-0.294701	6.09815	3.58108	0.058441	0.700111
ENSRNOG00000006338	312781	Lrp6	protein_coding	-0.236834	5.19473	3.57928	0.0585044	0.700111
ENSRNOG00000053498	362998	Dnajc22	protein_coding	-0.311464	2.53035	3.57924	0.0585058	0.700111
ENSRNOG00000052651	NA	LOC102556085	lincRNA	0.613209	0.924831	3.57899	0.0585146	0.700111
ENSRNOG00000016813	312510	Tia1	protein_coding	0.288046	2.28457	3.57788	0.058554	0.700111
ENSRNOG00000012379	314617	Wdr18	protein_coding	-0.240614	5.24121	3.57453	0.0586722	0.700111
ENSRNOG00000014604	29336	Sigmar1	protein_coding	0.219473	3.09319	3.57096	0.0587983	0.700111
ENSRNOG00000025923	289783	LOC103693776	protein_coding	0.441561	-0.338801	3.56806	0.0589011	0.700111
ENSRNOG00000000605	294449	Hs3st5	protein_coding	-0.580157	1.18618	3.56698	0.0589395	0.700111
ENSRNOG00000002759	305348	Lias	protein_coding	-0.332729	5.28755	3.56481	0.0590165	0.700111
ENSRNOG00000056768	NA	AABR07035428.1	protein_coding	0.261844	3.24407	3.56317	0.0590749	0.700111
ENSRNOG00000055966	NA	Clec2d	protein_coding	0.67088	0.163189	3.56259	0.0590956	0.700111
ENSRNOG00000005130	360975	LOC103693780	protein_coding	-0.350247	8.10219	3.56142	0.0591372	0.700111
ENSRNOG00000027919	361504	Rdh13	protein_coding	-0.278157	4.67999	3.5605	0.0591699	0.700111
ENSRNOG00000011824	25569	Trh	protein_coding	1.04548	0.544918	3.55857	0.0592387	0.700111
ENSRNOG00000011858	306534	Unc5d	protein_coding	-1.20717	-2.32631	3.55669	0.0593061	0.700111
ENSRNOG00000003809	302642	Sat1	protein_coding	0.580978	5.76202	3.55473	0.0593758	0.700111
ENSRNOG00000020630	24500	Il9r	protein_coding	1.0543	-0.0128423	3.55394	0.0594043	0.700111
ENSRNOG00000007345	300289	Amot	protein_coding	-0.371902	7.3824	3.55269	0.0594489	0.700111
ENSRNOG00000017022	300129	Cerk	protein_coding	0.300489	4.96495	3.5518	0.0594809	0.700111
ENSRNOG00000002204	289502	Ccdc158	protein_coding	-0.48736	1.37686	3.55039	0.0595314	0.700111
ENSRNOG00000045941	678893	Susd6	protein_coding	-0.166984	5.92186	3.54978	0.0595533	0.700111
ENSRNOG00000012262	295971	Depdc7	protein_coding	0.546641	1.72903	3.54951	0.0595631	0.700111
ENSRNOG00000002793	54305	Sstr2	protein_coding	-1.28048	-2.87651	3.54847	0.0596003	0.700111
ENSRNOG00000001044	288480	Aimp2	protein_coding	-0.274176	5.93557	3.54534	0.0597128	0.700111
ENSRNOG00000020373	295238	Dap3	protein_coding	-0.193344	5.34757	3.54513	0.0597206	0.700111
ENSRNOG00000002185	289632	Pgm2	protein_coding	0.320341	3.46384	3.54367	0.0597731	0.700111
ENSRNOG00000019254	308468	Dyrk1b	protein_coding	-0.442828	7.34532	3.54304	0.0597959	0.700111
ENSRNOG00000015903	24171	Add2	protein_coding	-1.39645	-1.61584	3.54296	0.0597985	0.700111
ENSRNOG00000024022	361089	Ndfip2	protein_coding	0.202912	3.89628	3.54202	0.0598324	0.700111
ENSRNOG00000012989	313057	Serinc2	protein_coding	-0.378515	6.05565	3.54027	0.0598957	0.700111
ENSRNOG00000005577	315160	Desi1	protein_coding	-0.25419	4.95845	3.53897	0.0599427	0.700111
ENSRNOG00000060837	NA	AC132752.2	pseudogene	-0.351223	2.22001	3.53836	0.0599648	0.700111
ENSRNOG00000004307	304884	Tor3a	protein_coding	-0.268598	5.33131	3.53786	0.0599826	0.700111
ENSRNOG00000058472	NA	AABR07049292.1	lincRNA	-0.821007	-1.21965	3.53759	0.0599924	0.700111
ENSRNOG00000011150	25227	Arsb	protein_coding	0.24287	4.70945	3.53667	0.0600258	0.700111
ENSRNOG00000001480	114553	Ncf1	protein_coding	0.511563	4.57179	3.53617	0.0600441	0.700111
ENSRNOG00000002216	305291	Srd5a3	protein_coding	0.242759	4.04139	3.53225	0.0601861	0.700111
ENSRNOG00000024056	100360772	Dzf17	protein_coding	0.207625	3.50804	3.53161	0.0602093	0.700111
ENSRNOG00000001455	308173	Kif13a	protein_coding	-0.268564	6.62754	3.531	0.0602316	0.700111
ENSRNOG00000039954	290981	RGD1308751	protein_coding	1.03528	-1.84279	3.53052	0.0602491	0.700111
ENSRNOG00000054945	NA	LOC257642	protein_coding	1.8955	-3.13078	3.52919	0.0602974	0.700111
ENSRNOG00000056493	362867	Mybpc1	protein_coding	-0.45854	12.3027	3.52885	0.0603095	0.700111
ENSRNOG00000026662	362484	Plekhf2	protein_coding	0.304355	4.18987	3.52838	0.0603268	0.700111
ENSRNOG00000058372	102552783	Ac1576	protein_coding	-0.67139	-1.32824	3.52699	0.0603772	0.700111
ENSRNOG00000029141	689914	Trabd2b	protein_coding	-0.595251	-0.7269	3.52652	0.0603943	0.700111
ENSRNOG00000000488	117062	Hmga1	protein_coding	0.420635	3.90704	3.52436	0.0604733	0.700111
ENSRNOG00000008616	311115	Ubr3	protein_coding	-0.282465	7.55724	3.52315	0.0605172	0.700111
ENSRNOG00000051285	NA	Rn50_8_0651.1	processed_transcript	-0.503344	0.407386	3.52285	0.0605284	0.700111
ENSRNOG00000008337	50564	Gjd2	protein_coding	1.02716	-2.1486	3.52273	0.0605328	0.700111
ENSRNOG00000025940	100302453	Mettl9	protein_coding	0.214009	4.28243	3.52182	0.0605661	0.700111
ENSRNOG00000013548	NA	Selenow	protein_coding	-0.538088	0.550392	3.52137	0.0605824	0.700111
ENSRNOG00000010303	313264	Trim32	protein_coding	-0.21719	3.95792	3.51821	0.0606978	0.700111
ENSRNOG00000006526	296787	Sema3c	protein_coding	-0.274042	6.11354	3.51232	0.060914	0.700111
ENSRNOG00000001982	171136	Cblb	protein_coding	0.249436	4.97622	3.51198	0.0609266	0.700111
ENSRNOG00000014786	25729	Ccne1	protein_coding	0.323151	1.55812	3.51122	0.0609546	0.700111
ENSRNOG00000003887	NA	Lgi2	protein_coding	-0.643797	5.55824	3.50982	0.0610062	0.700111
ENSRNOG00000060680	NA	AABR07027309.1	lincRNA	-0.525934	-0.921693	3.50855	0.0610529	0.700111
ENSRNOG00000003174	NA	Tapt1	protein_coding	-0.27447	6.01169	3.50661	0.0611243	0.700111
ENSRNOG00000032026	NA	AABR07058914.1	pseudogene	-0.591526	-1.28385	3.50528	0.0611736	0.700111
ENSRNOG00000003078	289181	Dcaf6	protein_coding	-0.374825	8.52223	3.50281	0.0612649	0.700111
ENSRNOG00000028783	503018	Wdr35	protein_coding	-0.261896	4.02061	3.50151	0.0613129	0.700111
ENSRNOG00000062071	NA	Rn60_1_1883.1	processed_pseudogene	0.425884	-1.35105	3.50103	0.0613308	0.700111
ENSRNOG00000002358	114861	Scpep1	protein_coding	0.36057	6.10439	3.50084	0.0613378	0.700111
ENSRNOG00000010938	114518	Slc7a10	protein_coding	1.63616	-1.79727	3.50043	0.0613527	0.700111
ENSRNOG00000014044	171053	Pank4	protein_coding	-0.314465	5.65247	3.49942	0.0613902	0.700111
ENSRNOG00000020726	361710	Sipa1	protein_coding	0.397282	5.29327	3.49867	0.0614181	0.700111
ENSRNOG00000007478	170917	Cry2	protein_coding	-0.240911	5.66627	3.49834	0.0614304	0.700111
ENSRNOG00000006076	312052	Steap2	protein_coding	0.556214	0.656425	3.497	0.0614799	0.700111
ENSRNOG00000021079	58971	Fxyd1	protein_coding	-0.421994	7.62566	3.49699	0.0614805	0.700111
ENSRNOG00000024846	499772	Ier5l	protein_coding	0.318805	2.44209	3.49529	0.0615436	0.700111
ENSRNOG00000009078	56281	Mrpl37	protein_coding	-0.284739	6.70407	3.49438	0.0615775	0.700111
ENSRNOG00000016640	316573	Dner	protein_coding	0.552799	-1.70008	3.49431	0.0615799	0.700111
ENSRNOG00000019477	287457	Zmynd15	protein_coding	1.02634	0.265288	3.4937	0.0616028	0.700111
ENSRNOG00000017095	NA	LOC679881	pseudogene	-0.347907	6.33567	3.49339	0.0616142	0.700111
ENSRNOG00000016248	311723	Sox18	protein_coding	-0.376299	3.90304	3.49259	0.0616442	0.700111
ENSRNOG00000033741	295283	Ankrd34a	protein_coding	-0.363892	1.94089	3.48644	0.0618736	0.700111
ENSRNOG00000001163	288701	Srsf9	protein_coding	0.27657	2.78862	3.48491	0.0619306	0.700111
ENSRNOG00000036598	685933	LOC685933	protein_coding	0.831412	-0.944374	3.48309	0.061999	0.700111
ENSRNOG00000020791	295252	Ube2q1	protein_coding	0.206342	4.85574	3.48275	0.0620117	0.700111
ENSRNOG00000042886	691531	Rps28	protein_coding	0.419079	-0.847337	3.48242	0.062024	0.700111
ENSRNOG00000004449	313978	E2f6	protein_coding	-0.402866	7.24854	3.4819	0.0620435	0.700111
ENSRNOG00000033109	NA	Trdv5	protein_coding	1.9745	-2.57314	3.47995	0.0621166	0.700111
ENSRNOG00000007827	84683	Cox4i2	protein_coding	-0.454295	1.55991	3.47992	0.0621176	0.700111
ENSRNOG00000010392	112400	Nrg1	protein_coding	1.44062	-2.35457	3.47986	0.06212	0.700111
ENSRNOG00000004481	289276	Adss	protein_coding	0.409992	4.59985	3.47848	0.062172	0.700111
ENSRNOG00000031310	NA	Rn60_X_0768.2	processed_pseudogene	-0.509009	-0.239874	3.4773	0.0622161	0.700111
ENSRNOG00000008966	312907	Slco5a1	protein_coding	-0.36975	4.44778	3.47528	0.0622923	0.700111
ENSRNOG00000009850	363040	St3gal4	protein_coding	0.543278	4.54603	3.47411	0.0623363	0.700111
ENSRNOG00000033199	NA	AABR07068955.1	protein_coding	-0.264108	3.52728	3.47399	0.0623407	0.700111
ENSRNOG00000008764	363452	Otud5	protein_coding	0.224976	5.39322	3.47323	0.0623695	0.700111
ENSRNOG00000049484	NA	Atp9a	protein_coding	-0.371562	7.3894	3.47201	0.0624154	0.700111
ENSRNOG00000021984	54296	Rgs7	protein_coding	-1.14809	-1.92448	3.47102	0.0624527	0.700111
ENSRNOG00000033894	NA	Nrg3	protein_coding	-1.12229	-2.43775	3.47069	0.0624654	0.700111
ENSRNOG00000027089	309918	Ell2	protein_coding	-0.198236	4.2927	3.4697	0.0625025	0.700111
ENSRNOG00000059061	685322	Uqcr10	protein_coding	-0.39758	8.27348	3.46706	0.0626024	0.700111
ENSRNOG00000017383	293103	Hikeshi	protein_coding	-0.250923	5.21438	3.4667	0.0626163	0.700111
ENSRNOG00000011613	501194	Ppip5k2	protein_coding	0.320476	3.75527	3.46451	0.062699	0.700111
ENSRNOG00000007100	362331	Ccdc136	protein_coding	-0.28933	4.48348	3.46198	0.062795	0.700111
ENSRNOG00000009260	57302	Cnr2	protein_coding	0.576817	2.06346	3.45917	0.0629019	0.700111
ENSRNOG00000005564	312248	Ubn2	protein_coding	-0.265028	3.77248	3.45894	0.0629105	0.700111
ENSRNOG00000031685	NA	AY172581.12	Mt_tRNA	0.86423	-1.03523	3.45675	0.0629939	0.700111
ENSRNOG00000004027	64040	Aldh9a1	protein_coding	-0.217382	5.17496	3.45405	0.063097	0.700111
ENSRNOG00000007325	315639	Usp28	protein_coding	-0.255156	6.58879	3.45283	0.0631437	0.700111
ENSRNOG00000018319	681361	Pisd	protein_coding	0.185299	4.15276	3.45222	0.0631668	0.700111
ENSRNOG00000059947	25216	Sdc1	protein_coding	0.666257	3.68147	3.45214	0.0631699	0.700111
ENSRNOG00000010628	297522	Sec13	protein_coding	-0.169183	5.00464	3.44869	0.0633019	0.700111
ENSRNOG00000011032	294643	Lhfpl2	protein_coding	0.546448	4.01881	3.44828	0.0633178	0.700111
ENSRNOG00000018757	114215	Insl3	protein_coding	0.88718	-2.00729	3.44805	0.0633265	0.700111
ENSRNOG00000038883	294154	LOC294154	protein_coding	-0.389848	9.27249	3.44784	0.0633346	0.700111
ENSRNOG00000054993	NA	AABR07024856.1	lincRNA	-1.61542	-1.97178	3.44726	0.0633568	0.700111
ENSRNOG00000045686	84594	Nfs1	protein_coding	-0.47695	-0.0905766	3.44724	0.0633576	0.700111
ENSRNOG00000055079	361894	Ndufaf2	protein_coding	-0.394478	2.26902	3.44664	0.0633806	0.700111
ENSRNOG00000012674	25645	Adrb3	protein_coding	1.90629	-2.80607	3.44646	0.0633874	0.700111
ENSRNOG00000021006	292792	Tmem147	protein_coding	-0.291569	5.58396	3.44484	0.0634495	0.700111
ENSRNOG00000023227	NA	AABR07052585.2	protein_coding	-0.360401	9.43901	3.44375	0.0634913	0.700111
ENSRNOG00000027183	313477	Zfyve9	protein_coding	-0.395838	5.64011	3.44204	0.0635573	0.700111
ENSRNOG00000010477	84430	Pomt1	protein_coding	-0.202074	4.0431	3.43981	0.0636431	0.700111
ENSRNOG00000012049	290317	Sox7	protein_coding	-0.412613	3.51493	3.43961	0.0636508	0.700111
ENSRNOG00000008378	299647	Zfp414	protein_coding	0.256187	3.18457	3.43586	0.0637952	0.700111
ENSRNOG00000018054	29636	F2rl2	protein_coding	1.39869	-2.82506	3.43519	0.0638214	0.700111
ENSRNOG00000008000	80977	Syt13	protein_coding	0.675575	0.40545	3.42937	0.0640466	0.700111
ENSRNOG00000014323	310803	Extl2	protein_coding	-0.330218	2.68997	3.42915	0.0640551	0.700111
ENSRNOG00000014795	81808	Nr2f1	protein_coding	0.393148	-0.176592	3.42873	0.0640713	0.700111
ENSRNOG00000005483	311338	Rpap1	protein_coding	-0.175567	4.66015	3.42761	0.0641147	0.700111
ENSRNOG00000010077	296732	Smarcd3	protein_coding	-0.367391	6.75352	3.42605	0.0641754	0.700111
ENSRNOG00000019433	25531	Rab3a	protein_coding	-0.483786	4.60217	3.42593	0.06418	0.700111
ENSRNOG00000004662	NA	RGD1560687	protein_coding	0.93889	-1.92119	3.42372	0.0642661	0.700111
ENSRNOG00000037207	NA	Ubr1	protein_coding	-0.192038	4.50745	3.42256	0.0643112	0.700111
ENSRNOG00000026828	498353	Scfd2	protein_coding	-0.228731	3.77303	3.42193	0.0643357	0.700111
ENSRNOG00000008919	363153	Arpp21	protein_coding	-0.22425	5.90484	3.41922	0.0644414	0.700111
ENSRNOG00000017752	361884	Mccc2	protein_coding	-0.368523	6.18445	3.41755	0.0645068	0.700111
ENSRNOG00000050657	NA	Crlf3	protein_coding	0.456745	3.33176	3.41448	0.0646269	0.700111
ENSRNOG00000016705	291078	Prpf4b	protein_coding	0.183781	4.95659	3.41444	0.0646285	0.700111
ENSRNOG00000026974	361437	Dbndd1	protein_coding	0.850619	-0.68329	3.41441	0.0646297	0.700111
ENSRNOG00000024365	361921	Ect2	protein_coding	0.489271	1.56371	3.4125	0.0647042	0.700111
ENSRNOG00000056870	25183	Gdi1	protein_coding	0.199716	5.83532	3.41051	0.0647825	0.700111
ENSRNOG00000008830	360610	Nfe2l1	protein_coding	-0.273622	8.64253	3.40859	0.064858	0.700111
ENSRNOG00000010889	100360914	Fbxw7	protein_coding	-0.227432	4.10203	3.4074	0.0649046	0.700111
ENSRNOG00000034233	360726	Fyttd1	protein_coding	-0.21077	4.82861	3.40726	0.0649101	0.700111
ENSRNOG00000007999	286965	Abra	protein_coding	-0.374962	7.36105	3.40582	0.0649669	0.700111
ENSRNOG00000005929	300015	Them6	protein_coding	0.317024	2.3724	3.40516	0.0649928	0.700111
ENSRNOG00000004903	117278	Ebp	protein_coding	0.315722	2.20959	3.405	0.0649993	0.700111
ENSRNOG00000013718	308669	Herc2	protein_coding	-0.279694	6.39462	3.40384	0.0650448	0.700111
ENSRNOG00000006388	64035	Pygl	protein_coding	0.566708	2.89655	3.40227	0.0651069	0.700111
ENSRNOG00000008167	305795	Abhd6	protein_coding	0.232549	3.60139	3.40008	0.0651934	0.700111
ENSRNOG00000048320	301123	Ndufa11	protein_coding	-0.378186	7.37408	3.39932	0.0652231	0.700111
ENSRNOG00000017116	307362	Zfp532	protein_coding	-0.252995	4.96688	3.3954	0.0653785	0.700111
ENSRNOG00000019413	308865	Atg16l2	protein_coding	0.341894	1.75018	3.39318	0.0654664	0.700111
ENSRNOG00000032951	690423	Jsrp1	protein_coding	-0.421127	7.89875	3.39079	0.0655615	0.700111
ENSRNOG00000053406	360717	Gramd1c	protein_coding	-0.660716	2.34777	3.38969	0.0656052	0.700111
ENSRNOG00000002073	NA	Brdt	protein_coding	-0.633573	-1.83444	3.38936	0.0656184	0.700111
ENSRNOG00000014169	NA	AABR07057460.1	protein_coding	0.545519	-0.049229	3.38814	0.0656669	0.700111
ENSRNOG00000005285	314157	Fbxo33	protein_coding	0.325753	2.90637	3.38602	0.0657516	0.700111
ENSRNOG00000004319	NA	AABR07038019.1	processed_pseudogene	-0.225146	5.26492	3.3847	0.0658041	0.700111
ENSRNOG00000008086	299186	Dpf3	protein_coding	-0.495539	2.24323	3.38468	0.065805	0.700111
ENSRNOG00000032805	54246	Cyp2f4	protein_coding	0.756174	-2.30227	3.38396	0.0658337	0.700111
ENSRNOG00000038218	689938	Ndufc1	protein_coding	-0.344382	6.34013	3.38264	0.0658866	0.700111
ENSRNOG00000057989	81828	Zp2	protein_coding	-2.38933	-1.21804	3.38052	0.0659711	0.700111
ENSRNOG00000013229	300886	Mthfs	protein_coding	0.212613	3.47878	3.38033	0.0659787	0.700111
ENSRNOG00000046309	314386	Gpr68	protein_coding	0.691115	0.383385	3.38031	0.0659794	0.700111
ENSRNOG00000051002	294273	RT1-DMb	protein_coding	0.600956	-0.474482	3.37851	0.0660519	0.700111
ENSRNOG00000009708	29407	Tas1r1	protein_coding	-0.525358	2.24447	3.37732	0.0660995	0.700111
ENSRNOG00000014603	305941	Sgcg	protein_coding	-0.368673	7.08243	3.3725	0.0662932	0.700111
ENSRNOG00000014352	685634	Smim12	protein_coding	-0.295298	3.92185	3.37045	0.0663755	0.700111
ENSRNOG00000019383	29362	Tef	protein_coding	-0.325698	6.87555	3.3676	0.0664905	0.700111
ENSRNOG00000043300	100912292	Enho	protein_coding	-0.48671	2.72413	3.36667	0.066528	0.700111
ENSRNOG00000018454	25728	Apoe	protein_coding	0.686555	9.49259	3.36632	0.066542	0.700111
ENSRNOG00000015277	NA	Serf2	protein_coding	-0.233591	8.68472	3.36451	0.0666155	0.700111
ENSRNOG00000033119	25031	Plcb4	protein_coding	-0.207522	5.14586	3.36156	0.0667349	0.700111
ENSRNOG00000008802	362666	Dnajc11	protein_coding	-0.185205	5.58991	3.3611	0.0667533	0.700111
ENSRNOG00000042179	307642	Cfap20	protein_coding	0.208648	3.53908	3.35653	0.0669392	0.700111
ENSRNOG00000025220	292902	Slc6a16	protein_coding	0.92861	-1.31865	3.35564	0.0669753	0.700111
ENSRNOG00000023452	NA	LOC691354	protein_coding	-0.561034	2.88638	3.35531	0.0669887	0.700111
ENSRNOG00000036662	360682	Wdr45b	protein_coding	0.170109	4.32856	3.35523	0.0669919	0.700111
ENSRNOG00000012827	310483	Mlf1	protein_coding	-0.529149	8.12246	3.35351	0.0670619	0.700111
ENSRNOG00000031535	63889	Ptgdr	protein_coding	-0.908095	-2.72397	3.35149	0.0671444	0.700111
ENSRNOG00000013975	365096	Acat2l1	protein_coding	0.386456	-0.422756	3.3505	0.0671847	0.700111
ENSRNOG00000001007	304282	Baiap2l1	protein_coding	0.595482	2.30915	3.34981	0.067213	0.700111
ENSRNOG00000030862	297797	Atp6v1h	protein_coding	0.213091	4.93991	3.3482	0.0672786	0.700111
ENSRNOG00000007678	287076	Zfp263	protein_coding	0.277597	2.95643	3.34789	0.0672911	0.700111
ENSRNOG00000004257	619580	Ctps2	protein_coding	0.293135	3.51871	3.34752	0.0673064	0.700111
ENSRNOG00000001782	303888	Osbpl11	protein_coding	0.184884	5.26804	3.34717	0.0673208	0.700111
ENSRNOG00000009466	303373	Unc45b	protein_coding	-0.340894	7.59405	3.34586	0.0673744	0.700111
ENSRNOG00000004232	299002	G2e3	protein_coding	0.303832	2.36711	3.34544	0.0673913	0.700111
ENSRNOG00000018286	79557	Chrna1	protein_coding	0.304259	5.67303	3.34327	0.0674802	0.700111
ENSRNOG00000006302	25283	Gclc	protein_coding	0.326859	3.6388	3.34154	0.0675513	0.700111
ENSRNOG00000008224	116674	Jdp2	protein_coding	0.341471	3.23073	3.3413	0.0675613	0.700111
ENSRNOG00000013217	294774	Ttc33	protein_coding	-0.275626	4.96984	3.34097	0.0675747	0.700111
ENSRNOG00000046548	24631	Rhox5	protein_coding	-0.691952	-1.3854	3.33911	0.067651	0.700111
ENSRNOG00000004608	679907	Pam16	protein_coding	-0.307149	4.88912	3.3365	0.0677585	0.700111
ENSRNOG00000003026	361381	Rad23a	protein_coding	-0.281355	6.97469	3.33476	0.0678304	0.700111
ENSRNOG00000012314	688717	Slirp	protein_coding	-0.276707	4.45276	3.33457	0.0678382	0.700111
ENSRNOG00000011861	29416	Aadat	protein_coding	-0.833332	-2.44989	3.33456	0.0678385	0.700111
ENSRNOG00000036685	259222	Npb	protein_coding	0.941129	-2.52439	3.3339	0.0678659	0.700111
ENSRNOG00000016587	25338	Ninj1	protein_coding	0.413591	5.55886	3.33317	0.0678957	0.700111
ENSRNOG00000000520	361814	Srsf3	protein_coding	0.273538	5.3856	3.3325	0.0679236	0.700111
ENSRNOG00000000955	360761	Lnx2	protein_coding	0.229145	3.76983	3.32969	0.0680396	0.700111
ENSRNOG00000014475	171135	Slc31a1	protein_coding	0.22233	3.30431	3.32789	0.0681142	0.700111
ENSRNOG00000026493	361276	Cdnf	protein_coding	-0.489686	6.0967	3.32784	0.0681164	0.700111
ENSRNOG00000012735	313170	Kif24	protein_coding	0.710097	0.392734	3.32664	0.0681658	0.700111
ENSRNOG00000012207	316313	Dst	protein_coding	-0.379735	7.85502	3.32583	0.0681995	0.700111
ENSRNOG00000007529	246142	Bmf	protein_coding	0.390019	3.0369	3.3253	0.0682216	0.700111
ENSRNOG00000010418	290705	Nek1	protein_coding	0.284702	1.74597	3.32517	0.0682269	0.700111
ENSRNOG00000007060	298199	Plin2	protein_coding	0.434174	7.12041	3.32516	0.0682273	0.700111
ENSRNOG00000008410	300963	Cep63	protein_coding	-0.202374	3.77772	3.32406	0.0682729	0.700111
ENSRNOG00000010045	474143	Clec4a	protein_coding	0.739567	2.34605	3.3236	0.068292	0.700111
ENSRNOG00000057700	NA	AABR07027752.2	pseudogene	1.11507	-2.6209	3.31932	0.0684703	0.700111
ENSRNOG00000046168	310506	Ppm1l	protein_coding	-0.326986	5.8987	3.31838	0.0685094	0.700111
ENSRNOG00000020425	361618	Stim1	protein_coding	-0.282505	7.64518	3.31722	0.0685575	0.700111
ENSRNOG00000008039	64624	Cul5	protein_coding	-0.252188	5.71991	3.3167	0.0685792	0.700111
ENSRNOG00000019179	246766	Ggta1	protein_coding	0.2257	4.6285	3.31623	0.068599	0.700111
ENSRNOG00000001494	140673	Napa	protein_coding	-0.243548	6.80915	3.31421	0.0686833	0.700111
ENSRNOG00000018053	361338	Fech	protein_coding	-0.332579	6.39927	3.31418	0.0686845	0.700111
ENSRNOG00000016562	360204	Zfp24	protein_coding	-0.195627	4.08829	3.31258	0.0687513	0.700111
ENSRNOG00000013663	308602	Tmem86a	protein_coding	0.557807	3.43633	3.31212	0.0687708	0.700111
ENSRNOG00000023202	171329	Usp15	protein_coding	-0.276324	7.05127	3.31153	0.0687954	0.700111
ENSRNOG00000002511	114110	Flt4	protein_coding	-0.307204	2.46854	3.31062	0.0688336	0.700111
ENSRNOG00000009856	366595	Sypl1	protein_coding	-0.294373	6.54992	3.31018	0.0688519	0.700111
ENSRNOG00000034184	499068	Zfp583	protein_coding	0.487554	-0.541498	3.30481	0.0690772	0.700111
ENSRNOG00000014509	305940	Sacs	protein_coding	-0.313593	5.70204	3.30388	0.0691162	0.700111
ENSRNOG00000032609	NA	AY172581.18	Mt_tRNA	-0.834081	-2.13733	3.30293	0.0691563	0.700111
ENSRNOG00000051163	NA	Rn50_10_0705.2	processed_pseudogene	0.714166	1.34332	3.3027	0.0691661	0.700111
ENSRNOG00000033564	54249	Cfd	protein_coding	0.571359	4.82594	3.30125	0.0692271	0.700111
ENSRNOG00000016010	298576	Mul1	protein_coding	-0.249841	5.27151	3.30063	0.0692533	0.700111
ENSRNOG00000008037	315461	Tmed1	protein_coding	-0.315875	5.38771	3.29934	0.0693077	0.700111
ENSRNOG00000012653	314465	Ppp1r13b	protein_coding	-0.268526	3.78638	3.29692	0.0694097	0.700111
ENSRNOG00000058847	NA	AABR07044001.4	lincRNA	0.728881	-1.82747	3.29082	0.0696682	0.700111
ENSRNOG00000017911	362353	Tcaf1	protein_coding	-0.34246	4.10162	3.28722	0.069821	0.700111
ENSRNOG00000010239	64530	Cnbp	protein_coding	-0.250024	9.32243	3.2862	0.0698647	0.700111
ENSRNOG00000029022	308420	Zfp112	protein_coding	-0.276646	1.5269	3.28564	0.0698882	0.700111
ENSRNOG00000055918	NA	AABR07058934.1	lincRNA	-0.678778	-2.16697	3.28516	0.0699088	0.700111
ENSRNOG00000050647	294254	Hspa1b	protein_coding	0.721671	1.25313	3.28464	0.0699311	0.700111
ENSRNOG00000020021	NA	Brsk2	protein_coding	-0.860835	-1.87561	3.2841	0.0699541	0.700111
ENSRNOG00000001297	499420	Prmt2	protein_coding	0.360146	2.99047	3.28349	0.0699801	0.700111
ENSRNOG00000007331	297960	Rragd	protein_coding	-0.43603	5.60128	3.28232	0.07003	0.700111
ENSRNOG00000012062	286898	Npc2	protein_coding	0.414551	6.5788	3.28136	0.0700708	0.700111
ENSRNOG00000007330	298584	Capzb	protein_coding	-0.206417	8.10109	3.27739	0.0702404	0.700111
ENSRNOG00000047941	683980	Krtcap3	protein_coding	0.765449	-2.54217	3.2773	0.0702442	0.700111
ENSRNOG00000033893	114862	Cacna1h	protein_coding	-0.323114	2.27426	3.27663	0.0702729	0.700111
ENSRNOG00000061524	NA	AABR07068285.2	pseudogene	0.533975	1.3794	3.27507	0.0703397	0.700111
ENSRNOG00000020450	301010	Slc26a6	protein_coding	0.207715	3.62674	3.27506	0.0703401	0.700111
ENSRNOG00000011360	295445	Dkk2	protein_coding	-0.553167	1.51137	3.27352	0.0704063	0.700111
ENSRNOG00000009566	303274	Phf12	protein_coding	0.187786	4.53599	3.27286	0.0704348	0.700111
ENSRNOG00000057078	140942	Ddit4	protein_coding	0.379225	4.50813	3.27189	0.0704765	0.700111
ENSRNOG00000001584	304131	Map3k7cl	protein_coding	-0.831371	4.84976	3.27032	0.0705438	0.700111
ENSRNOG00000018748	287450	Slc16a11	protein_coding	0.646491	-0.38161	3.26917	0.0705935	0.700111
ENSRNOG00000017545	79032	Mrs2	protein_coding	-0.271415	4.49238	3.26857	0.0706192	0.700111
ENSRNOG00000004417	497983	Fam117a	protein_coding	0.378825	2.53512	3.26828	0.0706317	0.700111
ENSRNOG00000009155	295923	Ndufs3	protein_coding	-0.417114	8.1618	3.26554	0.0707498	0.700111
ENSRNOG00000009729	301038	Ubp1	protein_coding	0.170843	4.53471	3.26543	0.0707545	0.700111
ENSRNOG00000046794	117268	Khdrbs1	protein_coding	0.165271	5.71735	3.26532	0.0707594	0.700111
ENSRNOG00000032900	NA	AC140988.1	processed_pseudogene	-0.265789	5.25893	3.26249	0.0708813	0.700111
ENSRNOG00000004857	314196	L2hgdh	protein_coding	-0.468278	3.79972	3.25847	0.0710556	0.700111
ENSRNOG00000025167	293042	Sema4b	protein_coding	0.322601	3.15859	3.25819	0.0710677	0.700111
ENSRNOG00000013974	296131	Fahd2a	protein_coding	-0.358742	5.45953	3.25789	0.0710804	0.700111
ENSRNOG00000037795	689088	Ldlrad1	protein_coding	0.49437	-0.387354	3.25758	0.0710941	0.700111
ENSRNOG00000032703	313874	Rasgrp3	protein_coding	-0.416586	6.23235	3.25754	0.0710958	0.700111
ENSRNOG00000032788	312492	Dysf	protein_coding	-0.212306	7.71675	3.25704	0.0711172	0.700111
ENSRNOG00000001040	288479	Pms2	protein_coding	-0.204668	4.25772	3.257	0.0711193	0.700111
ENSRNOG00000025042	50678	Pde3a	protein_coding	-0.384922	1.36924	3.25693	0.0711224	0.700111
ENSRNOG00000043060	361717	Dnajc4	protein_coding	-0.330394	4.26357	3.25609	0.0711584	0.700111
ENSRNOG00000003973	304805	Cyb5r1	protein_coding	-0.266915	7.35241	3.25434	0.0712347	0.700111
ENSRNOG00000012303	301226	Apobec2	protein_coding	-0.473036	8.6809	3.25382	0.0712574	0.700111
ENSRNOG00000020354	64360	Mrpl23	protein_coding	-0.213839	4.94301	3.25259	0.0713109	0.700111
ENSRNOG00000021401	500317	Lpar5	protein_coding	0.918744	-0.0808297	3.2525	0.0713147	0.700111
ENSRNOG00000008354	311651	Slc9a8	protein_coding	-0.205691	4.10927	3.25232	0.0713226	0.700111
ENSRNOG00000014007	306842	Gfod1	protein_coding	-0.243097	3.95835	3.251	0.0713801	0.700111
ENSRNOG00000002748	360637	Ccdc43	protein_coding	-0.20861	5.33194	3.2503	0.0714104	0.700111
ENSRNOG00000042899	NA	Fcgbpl1	protein_coding	-1.00721	-2.465	3.24829	0.0714982	0.700111
ENSRNOG00000009079	24679	Prkar2b	protein_coding	0.474611	2.02944	3.24805	0.0715084	0.700111
ENSRNOG00000009746	313434	Akap17b	protein_coding	0.307084	2.97642	3.24703	0.0715532	0.700111
ENSRNOG00000019884	103691238	LOC103691238	protein_coding	-0.26738	0.757951	3.24549	0.0716201	0.700111
ENSRNOG00000007281	362332	Flnc	protein_coding	-0.366332	10.526	3.24526	0.0716303	0.700111
ENSRNOG00000001201	25308	Cstb	protein_coding	0.339009	5.11321	3.24448	0.0716645	0.700111
ENSRNOG00000046984	407765	St6galnac6	protein_coding	-0.344707	6.15843	3.24432	0.0716715	0.700111
ENSRNOG00000009683	83841	Sdcbp	protein_coding	0.412588	6.63053	3.24385	0.071692	0.700111
ENSRNOG00000025730	367902	Armcx3	protein_coding	-0.286755	5.92968	3.24284	0.0717364	0.700111
ENSRNOG00000048843	679068	Tsfm	protein_coding	-0.263694	5.12189	3.24279	0.0717384	0.700111
ENSRNOG00000047884	NA	AABR07001923.1	protein_coding	0.408859	0.154048	3.24131	0.0718032	0.700111
ENSRNOG00000006336	301085	Fyco1	protein_coding	-0.334413	7.38225	3.23987	0.0718663	0.700111
ENSRNOG00000019077	25055	Lipa	protein_coding	0.336669	5.77542	3.23987	0.0718663	0.700111
ENSRNOG00000050703	NA	Fam115c	protein_coding	0.426687	0.334747	3.2338	0.072133	0.700111
ENSRNOG00000011830	295674	Plekha3	protein_coding	0.219224	3.98029	3.23316	0.0721615	0.700111
ENSRNOG00000051169	295518	Clnk	protein_coding	0.972141	-0.161568	3.22927	0.0723329	0.700111
ENSRNOG00000036677	80878	Slc16a3	protein_coding	-0.514234	7.85804	3.2287	0.0723581	0.700111
ENSRNOG00000013265	81810	Tgfbr2	protein_coding	0.265618	5.87751	3.22765	0.0724044	0.700111
ENSRNOG00000013790	361957	Mfsd1	protein_coding	0.230159	5.84893	3.22682	0.0724413	0.700111
ENSRNOG00000007784	288785	Bloc1s1	protein_coding	-0.240662	5.8373	3.22615	0.0724708	0.700111
ENSRNOG00000043512	NA	AABR07005040.1	protein_coding	0.633044	-1.57066	3.22564	0.0724934	0.700111
ENSRNOG00000010440	24611	Gnal	protein_coding	-0.255594	4.85418	3.22379	0.0725753	0.700111
ENSRNOG00000007916	25614	Ptk2	protein_coding	-0.165889	5.32445	3.22352	0.0725875	0.700111
ENSRNOG00000020455	171096	Cst6	protein_coding	0.685193	0.970944	3.22214	0.0726484	0.700111
ENSRNOG00000001820	312849	Med21	protein_coding	-0.219831	4.17949	3.21923	0.0727779	0.700111
ENSRNOG00000027513	362288	Rtel1	protein_coding	-0.348571	4.51349	3.21822	0.0728229	0.700111
ENSRNOG00000014948	171493	Osgin1	protein_coding	-0.335824	3.70842	3.21754	0.0728531	0.700111
ENSRNOG00000000805	24392	Gja1	protein_coding	0.32022	4.35664	3.21712	0.0728716	0.700111
ENSRNOG00000002456	690286	Hlf	protein_coding	-0.602946	0.870074	3.21655	0.0728971	0.700111
ENSRNOG00000015082	293426	Nlrp10	protein_coding	0.70032	-1.58702	3.21452	0.0729875	0.700111
ENSRNOG00000022884	501872	Cd84	protein_coding	0.833977	2.65894	3.21339	0.0730378	0.700111
ENSRNOG00000010960	114506	Ankh	protein_coding	-0.23413	6.34438	3.21329	0.0730425	0.700111
ENSRNOG00000046607	114491	Cited4	protein_coding	-0.411766	4.62	3.21233	0.0730853	0.700111
ENSRNOG00000056297	NA	Fmnl3	protein_coding	0.258647	4.11343	3.21192	0.0731038	0.700111
ENSRNOG00000014900	25620	Crem	protein_coding	-0.231424	4.65696	3.2117	0.0731133	0.700111
ENSRNOG00000016097	311844	Kyat1	protein_coding	-0.385296	4.63826	3.21031	0.0731757	0.700111
ENSRNOG00000048870	407764	St6galnac4	protein_coding	-0.233449	6.97878	3.20882	0.0732422	0.700111
ENSRNOG00000025000	246295	Cep104	protein_coding	-0.213383	5.25106	3.20844	0.0732593	0.700111
ENSRNOG00000003890	89825	Nap1l1	protein_coding	0.187484	6.11055	3.20764	0.0732952	0.700111
ENSRNOG00000026065	65047	Slit1	protein_coding	-0.809719	-0.192375	3.20468	0.073428	0.700111
ENSRNOG00000003847	687192	Gid4	protein_coding	-0.354643	6.93882	3.20466	0.0734289	0.700111
ENSRNOG00000013973	170496	Lcn2	protein_coding	-0.319089	1.8523	3.20407	0.0734551	0.700111
ENSRNOG00000022762	NA	Mettl21cl1	protein_coding	-0.546473	1.85834	3.20008	0.0736349	0.700111
ENSRNOG00000001515	311743	Map3k20	protein_coding	-0.323813	7.38558	3.19968	0.0736525	0.700111
ENSRNOG00000015551	292485	Fuca2	protein_coding	-0.222672	3.94129	3.19735	0.0737575	0.700111
ENSRNOG00000013053	293874	Trpm6	protein_coding	1.21145	-2.39829	3.1954	0.0738458	0.700111
ENSRNOG00000016353	310376	Nim1k	protein_coding	-0.666639	-0.891003	3.19455	0.0738839	0.700111
ENSRNOG00000008786	29663	Ap1b1	protein_coding	0.290645	5.75665	3.19446	0.073888	0.700111
ENSRNOG00000010636	298377	Coa7	protein_coding	-0.182222	3.78899	3.19382	0.0739171	0.700111
ENSRNOG00000053084	308577	Fuz	protein_coding	-0.281479	4.25839	3.19327	0.0739418	0.700111
ENSRNOG00000045670	360548	Tnfsf12	protein_coding	0.174256	4.54502	3.19264	0.0739705	0.700111
ENSRNOG00000011094	315179	Efcab6	protein_coding	-0.367615	1.8196	3.19157	0.074019	0.700111
ENSRNOG00000025285	294672	Gfm2	protein_coding	-0.200078	5.38699	3.18901	0.0741348	0.700111
ENSRNOG00000029456	363032	Rp9	protein_coding	0.255969	1.79723	3.18861	0.0741531	0.700111
ENSRNOG00000011621	290046	LOC100911576	protein_coding	0.359966	0.537668	3.18687	0.074232	0.700111
ENSRNOG00000046002	301124	LOC301124	protein_coding	-0.270651	6.84399	3.18673	0.0742383	0.700111
ENSRNOG00000009248	100125373	Pnrc2	protein_coding	0.186449	5.82321	3.1839	0.0743672	0.700111
ENSRNOG00000057750	NA	AABR07018058.1	processed_pseudogene	-0.316629	1.19305	3.18213	0.0744477	0.700111
ENSRNOG00000019768	619385	Ncoa4	protein_coding	0.179777	6.45455	3.18166	0.0744691	0.700111
ENSRNOG00000009726	171571	Grip2	protein_coding	-0.409854	2.95912	3.18131	0.0744851	0.700111
ENSRNOG00000002710	498297	Cnst	protein_coding	-0.363014	5.16128	3.18128	0.0744866	0.700111
ENSRNOG00000036794	498005	Asb16	protein_coding	-0.455889	6.27709	3.18001	0.0745442	0.700111
ENSRNOG00000026759	301066	Ccr8	protein_coding	0.967728	-0.396036	3.17847	0.0746144	0.700111
ENSRNOG00000039596	689207	Prob1	protein_coding	-0.338132	5.52874	3.17815	0.0746292	0.700111
ENSRNOG00000029510	316009	Plxnb1	protein_coding	-0.302299	3.09893	3.17748	0.0746597	0.700111
ENSRNOG00000006380	362264	Srsf6	protein_coding	0.18163	5.71824	3.17724	0.0746709	0.700111
ENSRNOG00000039476	498843	Pcdhb2	protein_coding	-0.601493	-1.36497	3.17668	0.0746966	0.700111
ENSRNOG00000004346	56761	Notch3	protein_coding	-0.241314	6.00241	3.17594	0.07473	0.700111
ENSRNOG00000017209	246118	Tubb3	protein_coding	0.65112	1.14771	3.17392	0.0748227	0.700111
ENSRNOG00000034287	NA	AABR07035916.1	protein_coding	-0.797244	-2.53839	3.17158	0.0749301	0.700111
ENSRNOG00000017087	362625	Man1c1	protein_coding	0.419685	4.3344	3.16926	0.0750363	0.700111
ENSRNOG00000012787	367763	Tmem164	protein_coding	0.362672	3.75432	3.16833	0.0750791	0.700111
ENSRNOG00000014865	100912483	LOC100912483	protein_coding	-0.512838	-1.48723	3.16814	0.0750881	0.700111
ENSRNOG00000012723	365751	Trim55	protein_coding	-0.227542	6.31158	3.1677	0.075108	0.700111
ENSRNOG00000014405	292072	Aprt	protein_coding	0.236575	5.36007	3.16692	0.075144	0.700111
ENSRNOG00000031721	368190	Dnajc30	protein_coding	-0.297744	4.31377	3.16479	0.0752423	0.700111
ENSRNOG00000001728	288031	Fam43a	protein_coding	0.264283	2.63475	3.1641	0.0752741	0.700111
ENSRNOG00000009431	306117	Tbc1d4	protein_coding	-0.323351	5.58362	3.16383	0.0752863	0.700111
ENSRNOG00000019277	83532	Vdac3	protein_coding	-0.320459	9.05673	3.16299	0.0753252	0.700111
ENSRNOG00000028581	499442	Ccdc138	protein_coding	0.515384	-0.360276	3.1606	0.0754354	0.700111
ENSRNOG00000006350	NA	Tle6	protein_coding	0.890833	-2.72513	3.16004	0.0754615	0.700111
ENSRNOG00000001061	288652	Rilpl2	protein_coding	0.269718	3.74695	3.15919	0.0755006	0.700111
ENSRNOG00000010277	114096	Idh3a	protein_coding	-0.353545	9.1169	3.15894	0.075512	0.700111
ENSRNOG00000010092	317379	Magix	protein_coding	-0.589903	4.69113	3.15771	0.0755689	0.700111
ENSRNOG00000011781	116684	Oplah	protein_coding	0.187716	5.49179	3.15707	0.0755988	0.700111
ENSRNOG00000045961	686506	Lyrm7	protein_coding	-0.351577	3.90936	3.15605	0.0756458	0.700111
ENSRNOG00000019265	116808	Pcdh12	protein_coding	-0.362455	4.11055	3.15531	0.0756804	0.700111
ENSRNOG00000042516	NA	A930018M24Rik	protein_coding	-0.562803	4.87701	3.15472	0.0757078	0.700111
ENSRNOG00000007600	302822	Igsf1	protein_coding	-0.602964	5.06004	3.15431	0.0757267	0.700111
ENSRNOG00000006146	362708	Trim54	protein_coding	-0.332607	8.49086	3.15419	0.0757323	0.700111
ENSRNOG00000018494	309513	Ppp1r3c	protein_coding	-0.386898	7.83456	3.15298	0.0757884	0.700111
ENSRNOG00000023312	NA	Lonrf2	protein_coding	-0.434796	2.37034	3.15254	0.0758091	0.700111
ENSRNOG00000053339	NA	AABR07062512.1	protein_coding	0.286883	1.89812	3.15204	0.075832	0.700111
ENSRNOG00000029047	80848	Cubn	protein_coding	0.582121	-0.380572	3.15038	0.0759091	0.700111
ENSRNOG00000034161	NA	Cox6b1	protein_coding	-0.347605	7.92675	3.14957	0.075947	0.700111
ENSRNOG00000000826	64665	Flot1	protein_coding	-0.19489	6.1628	3.14808	0.0760165	0.700111
ENSRNOG00000018317	500244	Aak1	protein_coding	-0.258787	3.68363	3.14793	0.0760232	0.700111
ENSRNOG00000017250	117533	Gmpr	protein_coding	-0.379471	7.23046	3.1479	0.0760247	0.700111
ENSRNOG00000045569	108348063	Nol8	protein_coding	-0.70404	-2.54554	3.14551	0.076136	0.700111
ENSRNOG00000042679	NA	Lcor	protein_coding	-0.33275	4.09571	3.14521	0.07615	0.700111
ENSRNOG00000024450	100362836	Poc1b	protein_coding	0.202459	2.70292	3.14414	0.0762	0.700111
ENSRNOG00000016576	306941	Carmil1	protein_coding	0.559305	2.26553	3.14374	0.0762186	0.700111
ENSRNOG00000029401	25365	Actg2	protein_coding	-0.538716	1.28181	3.14226	0.0762878	0.700111
ENSRNOG00000022227	NA	AABR07002564.1	processed_pseudogene	0.405636	0.239845	3.14197	0.0763015	0.700111
ENSRNOG00000002079	25272	Mapk10	protein_coding	-0.45762	-1.35106	3.14116	0.0763395	0.700111
ENSRNOG00000020748	367171	Map4	protein_coding	-0.24775	9.27297	3.14091	0.0763514	0.700111
ENSRNOG00000000800	294410	Man1a1	protein_coding	0.445884	4.9286	3.13999	0.0763944	0.700111
ENSRNOG00000020353	309460	Sh3pxd2a	protein_coding	-0.254675	5.23636	3.13987	0.0764	0.700111
ENSRNOG00000049437	58920	Gpc1	protein_coding	-0.241634	8.76906	3.13697	0.0765359	0.700111
ENSRNOG00000018987	293112	Crebzf	protein_coding	0.215164	3.29423	3.13637	0.0765641	0.700111
ENSRNOG00000008847	79217	Gja3	protein_coding	-0.47489	1.87803	3.1353	0.0766141	0.700111
ENSRNOG00000003759	314360	Galc	protein_coding	0.572289	1.49999	3.13458	0.0766482	0.700111
ENSRNOG00000009950	NA	Msantd2	protein_coding	0.251482	1.96447	3.13239	0.0767512	0.700111
ENSRNOG00000018906	303542	Ghdc	protein_coding	0.312108	2.50022	3.132	0.0767697	0.700111
ENSRNOG00000060724	NA	Rn50_20_0038.2	processed_pseudogene	-0.26908	2.0283	3.13107	0.0768135	0.700111
ENSRNOG00000058420	NA	AABR07006033.1	protein_coding	0.681847	-1.05815	3.13048	0.076841	0.700111
ENSRNOG00000052564	64317	Gpx3	protein_coding	0.26668	7.4982	3.12996	0.0768658	0.700111
ENSRNOG00000010111	299338	Exoc3l4	protein_coding	-0.377811	4.22921	3.12822	0.0769476	0.700111
ENSRNOG00000003712	360993	Ppp4r3b	protein_coding	0.231567	5.09688	3.12549	0.0770768	0.700111
ENSRNOG00000025868	NA	Klhl33	protein_coding	-0.561552	6.20863	3.12407	0.0771441	0.700111
ENSRNOG00000050534	64043	Gcnt1	protein_coding	0.360832	3.52877	3.12273	0.0772072	0.700111
ENSRNOG00000021128	83535	Kcnj11	protein_coding	-0.483715	6.88017	3.12198	0.0772429	0.700111
ENSRNOG00000016496	25423	Ctsc	protein_coding	0.528441	6.07694	3.12141	0.0772699	0.700111
ENSRNOG00000008941	24356	Ets1	protein_coding	0.215712	6.4487	3.12085	0.0772966	0.700111
ENSRNOG00000062185	NA	Rn60_20_0141.5	lincRNA	1.20039	-1.38078	3.12067	0.0773052	0.700111
ENSRNOG00000053288	361833	Ank3	protein_coding	-0.26691	6.18132	3.12065	0.0773061	0.700111
ENSRNOG00000017029	84471	Snx1	protein_coding	0.365078	3.02819	3.1203	0.0773224	0.700111
ENSRNOG00000015177	315135	Sun2	protein_coding	-0.276999	7.02929	3.11998	0.0773378	0.700111
ENSRNOG00000002632	288770	Naca	protein_coding	-0.229729	8.6698	3.11931	0.0773696	0.700111
ENSRNOG00000007290	24212	Atp1a2	protein_coding	-0.487713	10.9836	3.11696	0.0774813	0.700111
ENSRNOG00000000481	294288	Cuta	protein_coding	-0.221309	5.61741	3.11658	0.0774993	0.700111
ENSRNOG00000011441	294900	Tpd52	protein_coding	0.462322	4.0619	3.11601	0.0775262	0.700111
ENSRNOG00000008666	291356	Etl4	protein_coding	-0.325932	5.80021	3.11406	0.0776193	0.700111
ENSRNOG00000004127	NA	AABR07021840.1	protein_coding	0.275336	3.85249	3.11361	0.0776408	0.700111
ENSRNOG00000027739	307212	Cndp1	protein_coding	0.549488	1.21881	3.11198	0.0777183	0.700111
ENSRNOG00000010420	680532	Sem1	protein_coding	-0.25638	6.30696	3.11096	0.0777672	0.700111
ENSRNOG00000061157	NA	AABR07017999.1	pseudogene	0.524026	-1.65223	3.1109	0.0777698	0.700111
ENSRNOG00000019758	116458	Ipo13	protein_coding	-0.335415	7.75636	3.11017	0.0778046	0.700111
ENSRNOG00000062231	NA	FAM120C	protein_coding	-0.256099	4.14274	3.10979	0.0778229	0.700111
ENSRNOG00000016016	679898	Zmat2	protein_coding	-0.26996	6.47504	3.10969	0.0778276	0.700111
ENSRNOG00000009963	313560	Ctps1	protein_coding	-0.197387	5.95568	3.10864	0.0778779	0.700111
ENSRNOG00000011684	361215	Auh	protein_coding	-0.341403	5.95344	3.10857	0.0778814	0.700111
ENSRNOG00000022595	100362965	LOC100362965	protein_coding	-0.517413	2.12617	3.10807	0.0779054	0.700111
ENSRNOG00000054426	310233	Zfp704	protein_coding	-0.396841	0.0555576	3.10599	0.0780047	0.700111
ENSRNOG00000008519	315891	RGD1309079	protein_coding	0.330276	4.16985	3.10409	0.0780957	0.700111
ENSRNOG00000017930	361467	Lpcat1	protein_coding	0.348769	3.43451	3.1037	0.0781148	0.700111
ENSRNOG00000016203	84358	Efna2	protein_coding	0.87034	-0.486534	3.10092	0.078248	0.700111
ENSRNOG00000033776	NA	LOC100359668	protein_coding	0.654876	-0.260896	3.10008	0.0782887	0.700111
ENSRNOG00000018725	140671	Phkg2	protein_coding	0.216434	4.37947	3.0989	0.078345	0.700111
ENSRNOG00000029049	499014	Zdhhc14	protein_coding	0.354744	2.55121	3.09883	0.0783484	0.700111
ENSRNOG00000054801	NA	AABR07057997.1	lincRNA	-0.442357	1.22282	3.09874	0.0783529	0.700111
ENSRNOG00000020782	305910	Pspc1	protein_coding	0.195775	3.32026	3.09867	0.0783563	0.700111
ENSRNOG00000006328	297930	Wwp1	protein_coding	-0.37629	6.93888	3.09788	0.0783943	0.700111
ENSRNOG00000025069	289227	Ly9	protein_coding	1.01864	1.32316	3.09786	0.0783951	0.700111
ENSRNOG00000020426	292721	Erf	protein_coding	0.215511	3.82056	3.09717	0.0784283	0.700111
ENSRNOG00000057957	298543	Aim1l	protein_coding	0.995506	-0.182439	3.09682	0.0784456	0.700111
ENSRNOG00000055990	NA	SNORD78	snoRNA	0.401031	-0.0255688	3.09553	0.0785076	0.700111
ENSRNOG00000024733	295160	Mnd1	protein_coding	0.500176	-0.999458	3.0952	0.0785234	0.700111
ENSRNOG00000018149	307766	Smarca5	protein_coding	0.229376	3.67308	3.09407	0.078578	0.700111
ENSRNOG00000013876	NA	Mipep	protein_coding	-0.285895	5.62655	3.09242	0.0786578	0.700111
ENSRNOG00000016312	362623	Catsper4	protein_coding	-0.576445	-1.15983	3.09165	0.0786951	0.700111
ENSRNOG00000019184	25339	Npr3	protein_coding	-0.646144	3.47135	3.09111	0.078721	0.700111
ENSRNOG00000017310	691538	Rnpc3	protein_coding	0.209566	2.5536	3.09081	0.0787358	0.700111
ENSRNOG00000008674	690358	Prdm11	protein_coding	0.371485	0.0880384	3.09007	0.0787714	0.700111
ENSRNOG00000039463	NA	Pcdhga1	protein_coding	-0.349936	0.299891	3.08876	0.0788351	0.700111
ENSRNOG00000014317	296710	Arpc5l	protein_coding	-0.196512	4.43486	3.08854	0.0788457	0.700111
ENSRNOG00000005710	315634	Rbm7	protein_coding	0.215392	3.86063	3.0872	0.0789103	0.700111
ENSRNOG00000011696	81680	Lifr	protein_coding	-0.285063	5.22353	3.08608	0.0789648	0.700111
ENSRNOG00000000127	362607	Kpna6	protein_coding	-0.170222	6.3017	3.08608	0.078965	0.700111
ENSRNOG00000003232	59114	Slc9a3r1	protein_coding	0.397687	3.90364	3.08163	0.0791814	0.700111
ENSRNOG00000010467	408212	Cpa5	protein_coding	-0.871086	-1.75426	3.08156	0.0791843	0.700111
ENSRNOG00000019843	64445	St3gal3	protein_coding	-0.360991	4.60025	3.08154	0.0791856	0.700111
ENSRNOG00000059744	100192313	Atxn7l3b	protein_coding	0.200397	5.14706	3.08103	0.0792103	0.700111
ENSRNOG00000060021	308622	Txlnb	protein_coding	-0.431669	7.99135	3.08065	0.0792288	0.700111
ENSRNOG00000057231	100312982	Ddx3	protein_coding	-0.288519	5.85105	3.08056	0.0792332	0.700111
ENSRNOG00000005043	360949	Cpeb2	protein_coding	-0.265359	3.6392	3.08009	0.0792559	0.700111
ENSRNOG00000008469	502632	Mettl5	protein_coding	-0.240399	3.85016	3.07967	0.0792767	0.700111
ENSRNOG00000017421	498875	Alpk2	protein_coding	-0.491921	5.97764	3.07863	0.0793275	0.700111
ENSRNOG00000060690	NA	AABR07052523.2	lincRNA	-0.434733	0.83066	3.0784	0.0793385	0.700111
ENSRNOG00000016704	246302	Pcyox1	protein_coding	-0.281394	7.01198	3.07832	0.0793425	0.700111
ENSRNOG00000051720	29648	Nudc	protein_coding	0.312123	1.81447	3.07814	0.0793514	0.700111
ENSRNOG00000022640	NA	Siglec8	protein_coding	1.25677	1.92315	3.07728	0.0793933	0.700111
ENSRNOG00000060649	NA	SNORD24	snoRNA	0.543249	-0.28912	3.07696	0.0794087	0.700111
ENSRNOG00000003163	289217	Sdhc	protein_coding	-0.350135	8.57058	3.07688	0.0794125	0.700111
ENSRNOG00000010516	25619	Plau	protein_coding	0.254504	5.73913	3.07682	0.0794159	0.700111
ENSRNOG00000002408	305340	Rbm47	protein_coding	0.660975	1.66496	3.07596	0.0794575	0.700111
ENSRNOG00000060237	25196	Inhbb	protein_coding	0.424224	0.834088	3.07565	0.0794727	0.700111
ENSRNOG00000058034	NA	AABR07020815.1	protein_coding	0.664532	-1.82944	3.07513	0.0794983	0.700111
ENSRNOG00000054310	NA	snoMBII-202	snoRNA	0.648945	-2.22429	3.07414	0.0795468	0.700111
ENSRNOG00000013231	58949	Ptafr	protein_coding	0.640678	4.11755	3.07368	0.0795691	0.700111
ENSRNOG00000032095	NA	AC122603.1	pseudogene	-0.405468	0.629815	3.07366	0.07957	0.700111
ENSRNOG00000059243	NA	AABR07051787.1	lincRNA	-0.3664	1.69744	3.07085	0.0797077	0.700111
ENSRNOG00000026589	315496	Dpy19l1	protein_coding	0.321651	4.89535	3.07051	0.0797245	0.700111
ENSRNOG00000001440	81829	Mdh2	protein_coding	-0.399727	10.0212	3.06944	0.079777	0.700111
ENSRNOG00000042592	54290	Rgs10	protein_coding	0.478709	3.81331	3.06923	0.0797871	0.700111
ENSRNOG00000024322	317435	Shroom2	protein_coding	0.616008	0.568533	3.06903	0.079797	0.700111
ENSRNOG00000026745	117243	Acsl6	protein_coding	-0.60365	6.38087	3.06706	0.079894	0.700111
ENSRNOG00000047394	84478	Ufd1l	protein_coding	-0.19494	5.98257	3.06624	0.0799343	0.700111
ENSRNOG00000020084	291654	Pcdhb5	protein_coding	-0.460981	0.419096	3.06474	0.0800081	0.700111
ENSRNOG00000004518	50688	Cacnb1	protein_coding	-0.216933	7.87219	3.06403	0.0800429	0.700111
ENSRNOG00000030864	NA	Rn50_19_0291.1	processed_pseudogene	-0.396098	0.569291	3.06381	0.080054	0.700111
ENSRNOG00000014156	296564	Fut7	protein_coding	0.882553	0.852271	3.06211	0.0801374	0.700111
ENSRNOG00000017144	685131	Mea1	protein_coding	-0.203806	6.10052	3.0619	0.080148	0.700111
ENSRNOG00000003653	24368	Fh	protein_coding	-0.394935	8.45154	3.06094	0.0801953	0.700111
ENSRNOG00000034126	NA	Pcdhga2	protein_coding	-0.403453	0.152395	3.06086	0.0801994	0.700111
ENSRNOG00000023520	170587	Cs	protein_coding	-0.344792	9.22286	3.05954	0.0802644	0.700111
ENSRNOG00000002680	117036	Lamc1	protein_coding	-0.243959	7.67043	3.05862	0.0803098	0.700111
ENSRNOG00000022877	315170	Poldip3	protein_coding	0.24044	5.09573	3.05704	0.0803882	0.700111
ENSRNOG00000033915	81670	Gpt	protein_coding	-0.371086	6.2823	3.05651	0.080414	0.700111
ENSRNOG00000002035	305203	Paqr3	protein_coding	-0.364113	2.83715	3.05553	0.0804629	0.700111
ENSRNOG00000046202	316842	Metrnl	protein_coding	0.44036	3.1631	3.05417	0.0805303	0.700111
ENSRNOG00000023023	293704	Trpt1	protein_coding	-0.394404	5.15962	3.05355	0.0805607	0.700111
ENSRNOG00000025338	360596	Msi2	protein_coding	-0.241813	5.44987	3.05104	0.0806853	0.700111
ENSRNOG00000017766	363085	Car12	protein_coding	-0.566971	1.36145	3.05024	0.0807251	0.700111
ENSRNOG00000017714	363084	Usp3	protein_coding	0.203762	4.04799	3.04973	0.0807504	0.700111
ENSRNOG00000010325	24929	Ptger3	protein_coding	0.747169	0.217938	3.04959	0.0807573	0.700111
ENSRNOG00000019165	297601	Mrpl51	protein_coding	-0.251656	5.7469	3.04894	0.0807901	0.700111
ENSRNOG00000016339	114768	Uox	protein_coding	0.955314	-2.78799	3.04695	0.0808892	0.700111
ENSRNOG00000007797	297767	Rbpj	protein_coding	0.338884	2.49535	3.0448	0.0809961	0.700111
ENSRNOG00000028149	367289	Kansl1l	protein_coding	-0.277172	3.56292	3.04337	0.0810675	0.700111
ENSRNOG00000038366	310348	Larp1b	protein_coding	-0.326253	5.91662	3.04241	0.0811155	0.700111
ENSRNOG00000020673	310644	Pbxip1	protein_coding	-0.200917	7.74973	3.04238	0.0811168	0.700111
ENSRNOG00000016848	64558	Fzd4	protein_coding	-0.331716	6.81342	3.0422	0.0811257	0.700111
ENSRNOG00000038864	NA	AC135409.1	protein_coding	0.216928	3.86719	3.04092	0.0811899	0.700111
ENSRNOG00000024568	362837	Ndufs7	protein_coding	-0.422183	8.39417	3.0397	0.0812509	0.700111
ENSRNOG00000011279	100363376	Cmc2	protein_coding	-0.311865	4.13176	3.03954	0.0812591	0.700111
ENSRNOG00000047250	81661	Gmfb	protein_coding	0.322794	2.87742	3.03944	0.0812637	0.700111
ENSRNOG00000014538	689232	Nxnl2	protein_coding	0.556158	-0.78536	3.03889	0.0812914	0.700111
ENSRNOG00000018268	291936	Hhip	protein_coding	-0.764863	-2.25913	3.03825	0.0813233	0.700111
ENSRNOG00000047106	686234	Mtrf1	protein_coding	-0.259826	4.15517	3.03805	0.0813333	0.700111
ENSRNOG00000001806	83928	Fetub	protein_coding	1.25301	-2.74538	3.03628	0.0814221	0.700111
ENSRNOG00000027030	25026	Adm	protein_coding	0.340087	1.74512	3.03625	0.081424	0.700111
ENSRNOG00000012767	364601	Micu3	protein_coding	-0.404972	2.42282	3.03486	0.0814936	0.700111
ENSRNOG00000003866	60628	Cxcr4	protein_coding	0.458734	4.2616	3.03357	0.0815584	0.700111
ENSRNOG00000008816	113955	Gpnmb	protein_coding	0.859389	7.32946	3.03267	0.0816039	0.700111
ENSRNOG00000016647	29387	Pla2g2c	protein_coding	-0.90932	0.026894	3.0325	0.0816121	0.700111
ENSRNOG00000051698	NA	AC098622.2	miRNA	0.788998	-2.30825	3.03048	0.0817139	0.700111
ENSRNOG00000020250	309457	Pcgf6	protein_coding	0.324609	1.51383	3.02965	0.0817557	0.700111
ENSRNOG00000000316	309860	Sobp	protein_coding	-0.343562	4.60563	3.02814	0.0818317	0.700111
ENSRNOG00000009325	24375	Fuca1	protein_coding	0.367644	5.16081	3.02604	0.081938	0.700111
ENSRNOG00000042160	499690	LOC108349010	protein_coding	-0.214121	2.14032	3.02585	0.0819474	0.700111
ENSRNOG00000012952	312574	Lrig1	protein_coding	-0.277949	5.08765	3.02499	0.0819909	0.700111
ENSRNOG00000012495	192181	Podxl	protein_coding	-0.260769	5.70178	3.02405	0.0820382	0.700111
ENSRNOG00000007837	100363074	Acot11	protein_coding	0.33822	1.66078	3.02405	0.0820383	0.700111
ENSRNOG00000000519	361813	Stk38	protein_coding	0.214817	5.27713	3.02394	0.082044	0.700111
ENSRNOG00000022347	499561	Fam173b	protein_coding	-0.263434	4.71196	3.02254	0.0821146	0.700111
ENSRNOG00000021207	293710	Lgals12	protein_coding	1.34165	-2.78637	3.02241	0.0821215	0.700111
ENSRNOG00000019766	245709	Exoc8	protein_coding	0.185546	3.29008	3.0184	0.0823249	0.700111
ENSRNOG00000014698	24261	Chrnb1	protein_coding	-0.243347	5.8804	3.01761	0.0823648	0.700111
ENSRNOG00000018395	316599	Usp40	protein_coding	0.227309	3.80519	3.0176	0.0823655	0.700111
ENSRNOG00000014161	315988	Rbm15b	protein_coding	0.231529	2.70632	3.01625	0.0824339	0.700111
ENSRNOG00000008950	298934	Adi1	protein_coding	-0.291615	4.13836	3.01568	0.0824631	0.700111
ENSRNOG00000055789	NA	AABR07000411.1	lincRNA	-0.823271	-2.33061	3.01516	0.0824895	0.700111
ENSRNOG00000006559	116633	Akap8	protein_coding	0.211315	4.73826	3.01401	0.0825476	0.700111
ENSRNOG00000002196	NA	Ociad2	protein_coding	0.614556	-0.207816	3.0139	0.0825535	0.700111
ENSRNOG00000009888	64372	Timm8b	protein_coding	-0.332075	6.42818	3.01389	0.0825541	0.700111
ENSRNOG00000051671	315771	Herc1	protein_coding	-0.255236	6.3961	3.01358	0.0825699	0.700111
ENSRNOG00000001991	192241	Atp5o	protein_coding	-0.393905	8.91086	3.01271	0.082614	0.700111
ENSRNOG00000027282	289822	Cep68	protein_coding	-0.216373	5.26208	3.01199	0.082651	0.700111
ENSRNOG00000054008	65171	Scamp5	protein_coding	0.546745	1.4907	3.01168	0.0826664	0.700111
ENSRNOG00000032441	408200	Pan2	protein_coding	0.183607	3.84111	3.0115	0.0826759	0.700111
ENSRNOG00000021638	300033	Eef1d	protein_coding	-0.19428	7.07776	3.01141	0.0826805	0.700111
ENSRNOG00000010737	680445	Mbnl2	protein_coding	-0.2257	6.98924	3.01116	0.0826933	0.700111
ENSRNOG00000027037	287454	Alox12	protein_coding	-0.421887	0.0934951	3.00999	0.0827529	0.700111
ENSRNOG00000011498	313323	Psip1	protein_coding	0.172059	3.94782	3.00984	0.0827606	0.700111
ENSRNOG00000058975	685244	Iqsec2	protein_coding	-0.295008	6.10822	3.00969	0.0827679	0.700111
ENSRNOG00000008536	29275	Actc1	protein_coding	-0.776395	10.6141	3.00917	0.0827948	0.700111
ENSRNOG00000060502	NA	SNORD96	snoRNA	0.444551	-1.12989	3.00822	0.0828434	0.700111
ENSRNOG00000040110	301676	Foxn2	protein_coding	0.187076	4.45814	3.00769	0.0828702	0.700111
ENSRNOG00000055302	NA	AABR07051326.1	lincRNA	0.514336	-1.41978	3.00547	0.0829838	0.700111
ENSRNOG00000021096	308593	Tmem143	protein_coding	-0.345255	5.75149	3.00537	0.0829891	0.700111
ENSRNOG00000006947	311254	Pdhx	protein_coding	-0.301197	6.75113	3.00529	0.0829934	0.700111
ENSRNOG00000008648	NA	LOC103692171	protein_coding	0.842533	-2.62023	3.00515	0.0830004	0.700111
ENSRNOG00000013140	65034	Pdzd2	protein_coding	-0.406531	4.21197	3.00249	0.0831369	0.700111
ENSRNOG00000010308	113984	Nr2f2	protein_coding	-0.285801	3.10027	3.00219	0.083152	0.700111
ENSRNOG00000015161	NA	LOC688754	pseudogene	-0.391578	7.95446	3.00199	0.0831621	0.700111
ENSRNOG00000054620	NA	AC135026.1	protein_coding	-0.432194	0.946738	3.00118	0.0832042	0.700111
ENSRNOG00000007286	314859	Mdm1	protein_coding	0.310258	1.76661	3.00089	0.0832189	0.700111
ENSRNOG00000007686	56003	2003-09-01	protein_coding	-0.858866	-2.36167	2.99988	0.0832707	0.700111
ENSRNOG00000005951	NA	AABR07052085.1	processed_pseudogene	0.264354	2.09567	2.99978	0.0832759	0.700111
ENSRNOG00000005132	311536	Slc52a3	protein_coding	0.557143	-0.518766	2.9991	0.0833108	0.700111
ENSRNOG00000006062	313950	Hs1bp3	protein_coding	0.295302	3.40634	2.99763	0.0833862	0.700111
ENSRNOG00000051159	NA	Rn50_X_0559.1	processed_pseudogene	0.280483	1.12944	2.99696	0.0834209	0.700111
ENSRNOG00000013695	84576	Hdac1l	protein_coding	0.32282	2.63924	2.99644	0.0834479	0.700111
ENSRNOG00000014658	NA	Zfp423	protein_coding	-0.342297	3.27784	2.99629	0.0834553	0.700111
ENSRNOG00000003724	287635	Mrpl27	protein_coding	-0.249253	6.01504	2.99557	0.0834928	0.700111
ENSRNOG00000053615	362517	Mrpl50	protein_coding	-0.299741	5.39401	2.99508	0.0835179	0.700111
ENSRNOG00000009103	315058	Chrac1	protein_coding	-0.279047	5.02488	2.99304	0.0836232	0.700111
ENSRNOG00000001795	NA	Itgb5	processed_transcript	0.319101	5.96143	2.99267	0.0836422	0.700111
ENSRNOG00000018007	502227	Gtf2h5	protein_coding	-0.201231	4.70702	2.99221	0.0836659	0.700111
ENSRNOG00000026982	691921	LOC691921	protein_coding	-0.292219	3.89637	2.99155	0.0837001	0.700111
ENSRNOG00000005389	24672	Ppp2ca	protein_coding	0.380016	-0.512394	2.99027	0.0837661	0.700111
ENSRNOG00000013553	499191	Ngrn	protein_coding	-0.235264	4.86773	2.98928	0.0838172	0.700111
ENSRNOG00000005264	299116	Sav1	protein_coding	-0.233292	5.62849	2.9883	0.0838681	0.700111
ENSRNOG00000011782	25721	Got2	protein_coding	-0.327911	10.0941	2.98745	0.0839124	0.700111
ENSRNOG00000042897	100912521	Nmrk2	protein_coding	-0.456168	6.25433	2.98232	0.0841786	0.700111
ENSRNOG00000017787	306886	Ripk1	protein_coding	0.428836	3.95692	2.98229	0.0841801	0.700111
ENSRNOG00000017175	291145	Hist1h1a	protein_coding	0.635297	-1.67462	2.98098	0.0842482	0.700111
ENSRNOG00000052583	NA	Zfp106	protein_coding	-0.37062	9.40109	2.98076	0.0842599	0.700111
ENSRNOG00000026918	287935	RGD1308065	protein_coding	1.13817	-1.96604	2.97981	0.0843092	0.700111
ENSRNOG00000013436	140929	Pde7b	protein_coding	-0.34083	3.54543	2.97938	0.0843316	0.700111
ENSRNOG00000001767	498107	RGD1562339	protein_coding	0.364491	1.73729	2.97879	0.0843624	0.700111
ENSRNOG00000013911	297393	Nagk	protein_coding	0.280768	2.96463	2.97865	0.0843696	0.700111
ENSRNOG00000018355	25483	Msx2	protein_coding	-0.75591	-1.068	2.97754	0.0844272	0.700111
ENSRNOG00000048800	NA	Nr3c1	protein_coding	-0.185567	4.41073	2.97685	0.0844636	0.700111
ENSRNOG00000010793	315327	Spryd3	protein_coding	0.221269	3.71378	2.97635	0.0844897	0.700111
ENSRNOG00000021093	292916	Syngr4	protein_coding	-0.442192	-0.210867	2.97625	0.0844947	0.700111
ENSRNOG00000014616	306804	Iars	protein_coding	-0.209449	5.61706	2.97574	0.0845217	0.700111
ENSRNOG00000046447	NA	Mfn2	protein_coding	-0.416523	0.141897	2.9755	0.0845338	0.700111
ENSRNOG00000001211	294326	RGD1303003	protein_coding	-0.392415	8.16663	2.97543	0.0845377	0.700111
ENSRNOG00000019968	688785	Trim8	protein_coding	0.242584	5.53851	2.973	0.0846648	0.700111
ENSRNOG00000004284	29618	Btg1	protein_coding	0.356867	6.22835	2.97231	0.0847006	0.700111
ENSRNOG00000048070	NA	Igkv8-27	protein_coding	2.37189	-3.0003	2.97164	0.0847358	0.700111
ENSRNOG00000003329	287585	Ppm1d	protein_coding	0.188812	3.29602	2.97099	0.0847701	0.700111
ENSRNOG00000014625	245965	Atp5d	protein_coding	-0.338665	9.05963	2.97082	0.0847791	0.700111
ENSRNOG00000007719	114839	Ccnc	protein_coding	0.206624	3.68551	2.97037	0.0848027	0.700111
ENSRNOG00000049215	303730	Cbx2	protein_coding	0.38346	1.26449	2.96998	0.084823	0.700111
ENSRNOG00000012620	302975	Syngr3	protein_coding	0.753508	-2.72426	2.96998	0.0848231	0.700111
ENSRNOG00000005470	60331	Atxn3	protein_coding	0.297046	3.02612	2.96976	0.0848346	0.700111
ENSRNOG00000013521	24312	Dhfr	protein_coding	0.300222	2.4544	2.96969	0.0848382	0.700111
ENSRNOG00000042978	553106	Ncald	protein_coding	0.334466	2.60602	2.96935	0.0848557	0.700111
ENSRNOG00000058882	25437	Emd	protein_coding	0.198213	3.84873	2.96886	0.0848818	0.700111
ENSRNOG00000018975	363254	Atg9a	protein_coding	-0.297203	7.61923	2.96829	0.0849118	0.700111
ENSRNOG00000037247	361568	Rras	protein_coding	-0.173938	4.64473	2.96768	0.0849434	0.700111
ENSRNOG00000056153	313019	Fam46b	protein_coding	1.35742	-2.03507	2.96636	0.0850128	0.700111
ENSRNOG00000022781	306306	Ccser2	protein_coding	-0.256373	4.8421	2.96609	0.0850272	0.700111
ENSRNOG00000059456	25372	Grk3	protein_coding	0.579884	1.81469	2.96594	0.0850349	0.700111
ENSRNOG00000017939	84030	Chn1	protein_coding	-0.220471	2.71208	2.9649	0.0850898	0.700111
ENSRNOG00000002908	257647	Slc35a4	protein_coding	-0.213736	6.86632	2.96457	0.0851073	0.700111
ENSRNOG00000005616	84584	Ncoa3	protein_coding	0.257528	4.55065	2.96335	0.0851713	0.700111
ENSRNOG00000048704	NA	RGD1562758	protein_coding	-0.468516	1.72235	2.96086	0.0853027	0.700111
ENSRNOG00000060379	NA	Foxred1	protein_coding	-0.299744	5.3225	2.96025	0.085335	0.700111
ENSRNOG00000019489	292267	Armt1	protein_coding	-0.268525	4.99448	2.95912	0.0853942	0.700111
ENSRNOG00000011763	80881	Serp1	protein_coding	0.366686	5.19098	2.95805	0.0854507	0.700111
ENSRNOG00000004873	81749	Prkch	protein_coding	0.347022	4.00682	2.95674	0.08552	0.700111
ENSRNOG00000011076	362036	Ank2	protein_coding	-0.27463	6.24565	2.95386	0.0856727	0.700111
ENSRNOG00000006033	171569	Spon2	protein_coding	-0.45163	2.53322	2.95355	0.0856889	0.700111
ENSRNOG00000062248	NA	Rn60_15_0937.6	lincRNA	0.284213	1.9676	2.95221	0.0857602	0.700111
ENSRNOG00000010645	83781	Lgals3	protein_coding	0.650204	6.28358	2.95188	0.0857778	0.700111
ENSRNOG00000010652	367039	Dock6	protein_coding	-0.207797	3.86414	2.95162	0.0857915	0.700111
ENSRNOG00000016800	361295	Ss18	protein_coding	0.257796	4.93336	2.94943	0.0859077	0.700111
ENSRNOG00000018117	293655	Ndufv1	protein_coding	-0.368619	9.22055	2.9494	0.0859096	0.700111
ENSRNOG00000052389	NA	AABR07031489.1	lincRNA	-0.637138	2.64784	2.94939	0.0859098	0.700111
ENSRNOG00000024577	25257	Gamt	protein_coding	-0.371492	5.12491	2.94867	0.0859484	0.700111
ENSRNOG00000001849	116590	Mapk1	protein_coding	-0.179204	5.98781	2.94834	0.0859656	0.700111
ENSRNOG00000054891	287249	Cnot6	protein_coding	0.243317	4.18682	2.94608	0.086086	0.700111
ENSRNOG00000011133	84494	Trpc4	protein_coding	-0.522597	-1.1245	2.94603	0.0860887	0.700111
ENSRNOG00000014232	25265	P2ry1	protein_coding	-0.296006	5.43773	2.94526	0.0861296	0.700111
ENSRNOG00000020194	316626	Hes6	protein_coding	0.279198	3.71365	2.94495	0.0861463	0.700111
ENSRNOG00000011489	362840	R3hdm4	protein_coding	-0.244296	6.89119	2.94404	0.0861947	0.700111
ENSRNOG00000009652	84006	Prkci	protein_coding	0.292354	3.69714	2.9439	0.0862026	0.700111
ENSRNOG00000020563	25627	Cma1	protein_coding	0.356715	2.723	2.94361	0.0862179	0.700111
ENSRNOG00000047363	64120	Kcnk13	protein_coding	0.582596	1.63475	2.94283	0.0862596	0.700111
ENSRNOG00000017619	24188	Aldh1a1	protein_coding	-0.42137	5.72326	2.94269	0.0862672	0.700111
ENSRNOG00000010795	312227	Cnot4	protein_coding	-0.167681	4.47637	2.94236	0.0862843	0.700111
ENSRNOG00000023781	64204	Plec	protein_coding	-0.253312	9.2999	2.94195	0.0863064	0.700111
ENSRNOG00000039551	500629	Rdh14	protein_coding	-0.337617	5.07868	2.94183	0.0863131	0.700111
ENSRNOG00000052122	NA	Rn50_20_0056.5	lincRNA	0.343714	0.389928	2.94031	0.0863942	0.700111
ENSRNOG00000010694	83684	Tpbg	protein_coding	0.38278	0.432637	2.94022	0.086399	0.700111
ENSRNOG00000037871	261737	Sfxn5	protein_coding	-0.464062	3.22229	2.93925	0.0864509	0.700111
ENSRNOG00000059538	362447	Clec2g	protein_coding	0.220061	7.01207	2.93902	0.0864634	0.700111
ENSRNOG00000012899	291787	Rbbp8	protein_coding	0.333532	3.27064	2.939	0.0864644	0.700111
ENSRNOG00000002365	317218	Itm2a	protein_coding	-0.298647	8.4643	2.93852	0.08649	0.700111
ENSRNOG00000061936	NA	Rn60_20_0039.20	processed_pseudogene	1.02282	-2.4052	2.93852	0.08649	0.700111
ENSRNOG00000012019	310508	B3galnt1	protein_coding	0.68464	4.2642	2.93836	0.0864987	0.700111
ENSRNOG00000057557	24684	Prlr	protein_coding	0.888769	-2.27144	2.93832	0.0865009	0.700111
ENSRNOG00000039505	NA	AC130232.1	processed_pseudogene	-0.263587	1.60109	2.9382	0.0865073	0.700111
ENSRNOG00000010331	64529	Ctsb	protein_coding	0.448948	8.83217	2.93808	0.0865133	0.700111
ENSRNOG00000036689	25506	P4hb	protein_coding	0.177603	8.28187	2.93717	0.0865625	0.700111
ENSRNOG00000043223	100233177	Zfp949	protein_coding	-0.22889	2.84411	2.93577	0.0866374	0.700111
ENSRNOG00000009951	362107	Aif1l	protein_coding	0.288222	3.83092	2.93509	0.086674	0.700111
ENSRNOG00000016612	291597	Trim36	protein_coding	0.586185	0.301364	2.93225	0.0868264	0.700111
ENSRNOG00000029273	291105	E2f3	protein_coding	-0.226014	3.11225	2.93062	0.0869142	0.700111
ENSRNOG00000010691	291813	Cmtm3	protein_coding	0.362562	3.60495	2.93019	0.0869374	0.700111
ENSRNOG00000003844	289693	Dhx15	protein_coding	0.179374	5.24979	2.93004	0.0869451	0.700111
ENSRNOG00000009875	116463	Akr1b7	protein_coding	-0.804946	-0.50298	2.92956	0.0869712	0.700111
ENSRNOG00000005258	679712	Myef2	protein_coding	0.225653	2.87414	2.92887	0.0870085	0.700111
ENSRNOG00000021725	288702	Unc119b	protein_coding	-0.215486	6.917	2.92806	0.0870522	0.700111
ENSRNOG00000008639	171350	Pabpc1	protein_coding	0.347456	7.74477	2.92778	0.087067	0.700111
ENSRNOG00000020466	83611	Apba3	protein_coding	-0.259833	5.92562	2.92605	0.0871606	0.700111
ENSRNOG00000015691	310764	Fam212b	protein_coding	-0.278305	4.45729	2.92245	0.0873551	0.700111
ENSRNOG00000056964	NA	AABR07033570.2	processed_pseudogene	0.307481	4.34579	2.92159	0.0874019	0.700111
ENSRNOG00000013902	64803	P2ry12	protein_coding	0.736538	0.671831	2.92118	0.0874239	0.700111
ENSRNOG00000017826	290947	Mtrr	protein_coding	-0.24493	5.31597	2.92102	0.0874328	0.700111
ENSRNOG00000010608	300880	Cep162	protein_coding	0.245778	1.68985	2.9202	0.087477	0.700111
ENSRNOG00000046799	25344	Phb	protein_coding	-0.25348	5.45276	2.91918	0.0875325	0.700111
ENSRNOG00000002267	83835	Chic2	protein_coding	0.179848	3.33141	2.91828	0.0875814	0.700111
ENSRNOG00000020394	309009	Mcmbp	protein_coding	0.163423	4.33344	2.91781	0.0876068	0.700111
ENSRNOG00000011668	114519	Nfil3	protein_coding	-0.324747	5.39462	2.91749	0.0876242	0.700111
ENSRNOG00000022681	499780	RGD1561113	protein_coding	-0.276866	3.77702	2.91737	0.0876307	0.700111
ENSRNOG00000012329	290796	Saraf	protein_coding	-0.203251	6.9164	2.9159	0.0877104	0.700111
ENSRNOG00000001052	361074	Slc25a30	protein_coding	-0.251797	3.496	2.91481	0.0877699	0.700111
ENSRNOG00000021051	116692	Cyth2	protein_coding	0.155472	4.32762	2.91433	0.0877958	0.700111
ENSRNOG00000019465	25643	Gnai3	protein_coding	0.311624	5.33423	2.91393	0.0878176	0.700111
ENSRNOG00000016271	290364	Itm2b	protein_coding	0.175363	8.41927	2.91385	0.0878219	0.700111
ENSRNOG00000018413	78962	Per3	protein_coding	-0.298709	3.91535	2.91381	0.0878239	0.700111
ENSRNOG00000008363	NA	AABR07071101.1	protein_coding	-0.45345	-0.757357	2.91353	0.0878393	0.700111
ENSRNOG00000046000	499390	Clasrp	protein_coding	0.214782	3.66465	2.91342	0.0878454	0.700111
ENSRNOG00000029735	501174	Pid1	protein_coding	0.418654	3.86722	2.91278	0.0878802	0.700111
ENSRNOG00000000708	288743	Sgsm1	protein_coding	-0.681093	0.454031	2.91224	0.0879097	0.700111
ENSRNOG00000011417	29516	Pde3b	protein_coding	0.561516	2.38649	2.91179	0.0879341	0.700111
ENSRNOG00000012786	NA	Pgrmc1	protein_coding	0.343741	3.95563	2.9111	0.0879718	0.700111
ENSRNOG00000017571	291660	Ndufa2	protein_coding	-0.364802	6.63674	2.91063	0.0879974	0.700111
ENSRNOG00000005451	117253	Dnah11	protein_coding	-0.535552	2.85323	2.91047	0.0880063	0.700111
ENSRNOG00000003732	299236	Flrt2	protein_coding	-0.299368	3.00587	2.9099	0.0880372	0.700111
ENSRNOG00000014171	287437	Tnfsf13	protein_coding	0.432944	3.19587	2.90887	0.0880935	0.700111
ENSRNOG00000010261	305840	Rnase10	protein_coding	1.14111	-2.70834	2.90737	0.0881756	0.700111
ENSRNOG00000028594	288264	Ifnar1	protein_coding	0.272481	5.80961	2.90682	0.0882056	0.700111
ENSRNOG00000012736	689397	Sssca1	protein_coding	-0.192377	4.42025	2.90631	0.0882337	0.700111
ENSRNOG00000020904	309175	Cdc42ep2	protein_coding	-0.289857	4.53633	2.90501	0.0883049	0.700111
ENSRNOG00000002163	114845	Klf3	protein_coding	0.273536	4.55871	2.90264	0.0884347	0.700111
ENSRNOG00000012349	308795	Mesdc1	protein_coding	0.355134	4.41383	2.90216	0.0884607	0.700111
ENSRNOG00000003928	289196	Tmco1	protein_coding	0.165086	3.66616	2.9016	0.0884914	0.700111
ENSRNOG00000060753	29579	Esyt1	protein_coding	0.297808	5.89818	2.90095	0.0885271	0.700111
ENSRNOG00000000501	361809	Zfp523	protein_coding	-0.266128	4.43953	2.89937	0.0886144	0.700111
ENSRNOG00000009063	290370	Dnajc15	protein_coding	-0.331848	6.07627	2.89788	0.0886961	0.700111
ENSRNOG00000018468	309447	Ldb1	protein_coding	0.249997	5.22341	2.89706	0.0887414	0.700111
ENSRNOG00000047005	364241	Kcnk5	protein_coding	0.458828	1.14239	2.89592	0.0888043	0.700111
ENSRNOG00000002069	498081	Slc35a5	protein_coding	0.362818	2.50078	2.89583	0.0888088	0.700111
ENSRNOG00000020016	308869	LOC100361543	protein_coding	-0.179559	3.86302	2.89246	0.0889948	0.700111
ENSRNOG00000009274	286971	Fut11	protein_coding	0.292687	2.01002	2.89221	0.0890086	0.700111
ENSRNOG00000012297	312656	2008-03-01	protein_coding	0.157017	5.53625	2.89203	0.0890185	0.700111
ENSRNOG00000019428	140937	Higd1a	protein_coding	-0.293192	6.00235	2.89103	0.0890742	0.700111
ENSRNOG00000007029	65028	Dnaja1	protein_coding	0.255371	5.77511	2.89057	0.0890992	0.700111
ENSRNOG00000054203	304071	Sim2	protein_coding	-0.301369	3.46121	2.89025	0.0891169	0.700111
ENSRNOG00000025764	NA	AC128848.1	protein_coding	0.768735	1.35851	2.88966	0.0891495	0.700111
ENSRNOG00000024566	362598	Sh3d21	protein_coding	1.34876	0.339354	2.88818	0.0892316	0.700111
ENSRNOG00000020446	NA	AABR07005838.1	processed_pseudogene	0.352882	0.745198	2.88817	0.0892323	0.700111
ENSRNOG00000027623	680039	LOC680039	protein_coding	-0.186184	6.59751	2.88677	0.0893099	0.700111
ENSRNOG00000017637	114508	Fbp2	protein_coding	-0.696694	6.31797	2.88658	0.0893201	0.700111
ENSRNOG00000032699	292597	Ttyh1	protein_coding	-0.669225	-0.661545	2.88516	0.0893993	0.700111
ENSRNOG00000037299	100359829	Smpd5	protein_coding	0.384959	-0.0558254	2.88414	0.0894556	0.700111
ENSRNOG00000037632	688553	LOC688553	protein_coding	0.483923	-1.42579	2.88366	0.0894822	0.700111
ENSRNOG00000018129	293453	Ndufab1	protein_coding	-0.371867	7.96915	2.88356	0.0894877	0.700111
ENSRNOG00000000560	499430	Lrrc20	protein_coding	-0.480069	8.03927	2.88325	0.0895053	0.700111
ENSRNOG00000057290	312135	Tmem168	protein_coding	0.288211	3.40301	2.88093	0.089634	0.700111
ENSRNOG00000019695	116472	Il17b	protein_coding	0.775066	-2.13095	2.88001	0.0896855	0.700111
ENSRNOG00000015213	499335	Fxn	protein_coding	-0.293119	4.55533	2.8798	0.0896971	0.700111
ENSRNOG00000020044	NA	Mob2	protein_coding	-0.315203	5.21155	2.87812	0.0897905	0.700111
ENSRNOG00000046327	679028	Rbpj	protein_coding	0.298522	5.61182	2.87754	0.0898233	0.700111
ENSRNOG00000017988	291034	Mcur1	protein_coding	0.204472	2.44045	2.8772	0.0898419	0.700111
ENSRNOG00000007237	25587	Id2	protein_coding	0.518292	3.7292	2.8765	0.0898812	0.700111
ENSRNOG00000047697	NA	Ggt1	protein_coding	0.83711	-0.879238	2.87564	0.089929	0.700111
ENSRNOG00000032134	301011	Uqcrc1	protein_coding	-0.36692	9.67109	2.87535	0.0899455	0.700111
ENSRNOG00000017446	293652	Ndufs8	protein_coding	-0.342428	7.45332	2.87413	0.0900138	0.700111
ENSRNOG00000048195	682978	Nudt13	protein_coding	-0.29206	3.89235	2.8741	0.0900155	0.700111
ENSRNOG00000016213	361877	Ssbp2	protein_coding	-0.192681	4.37237	2.87334	0.0900577	0.700111
ENSRNOG00000055675	NA	SNORD94	snoRNA	0.660124	-2.2586	2.87319	0.0900661	0.700111
ENSRNOG00000017074	117049	Rab28	protein_coding	-0.317572	6.50854	2.87034	0.0902259	0.700111
ENSRNOG00000021474	292843	Siglec5	protein_coding	0.662675	0.783988	2.8701	0.0902393	0.700111
ENSRNOG00000051023	NA	Sap25	protein_coding	0.453273	1.14536	2.86905	0.0902981	0.700111
ENSRNOG00000002305	60577	Slc15a2	protein_coding	0.646433	-0.345316	2.86896	0.090303	0.700111
ENSRNOG00000007666	58942	Cacnb4	protein_coding	-0.687884	-1.09652	2.86854	0.0903265	0.700111
ENSRNOG00000051711	288064	Kpna1	protein_coding	-0.213365	6.83557	2.86818	0.0903469	0.700111
ENSRNOG00000004437	114495	Map2k6	protein_coding	-0.459769	4.84327	2.86778	0.0903697	0.700111
ENSRNOG00000046147	NA	Knop1	protein_coding	0.321083	0.743396	2.8676	0.0903793	0.700111
ENSRNOG00000006025	305078	Lamb3	protein_coding	-0.468543	3.16665	2.8673	0.0903966	0.700111
ENSRNOG00000013927	NA	Jag2	protein_coding	-0.242104	5.13464	2.86666	0.0904321	0.700111
ENSRNOG00000025991	500006	Pex1	protein_coding	-0.163212	3.87159	2.86664	0.0904333	0.700111
ENSRNOG00000014624	290549	Selenok	protein_coding	-0.270085	4.93903	2.86652	0.0904401	0.700111
ENSRNOG00000013602	362636	LOC100911993	protein_coding	0.315261	3.10662	2.86535	0.0905059	0.700111
ENSRNOG00000016963	316575	Trip12	protein_coding	-0.163506	7.77977	2.86476	0.0905394	0.700111
ENSRNOG00000042289	363781	Plcxd2	protein_coding	0.884894	-1.35157	2.86424	0.0905684	0.700111
ENSRNOG00000031364	113886	Kif1c	protein_coding	-0.372018	9.91037	2.86364	0.090602	0.700111
ENSRNOG00000010296	83509	Slc7a7	protein_coding	0.660975	2.67188	2.8622	0.0906835	0.700111
ENSRNOG00000012942	316164	Satb1	protein_coding	-0.332557	5.45357	2.86212	0.0906881	0.700111
ENSRNOG00000022725	363611	Iba57	protein_coding	-0.284542	5.49248	2.85975	0.0908214	0.700111
ENSRNOG00000009994	81654	Dlat	protein_coding	-0.318536	6.45354	2.85667	0.0909957	0.700111
ENSRNOG00000012722	296470	Ppdpf	protein_coding	-0.322305	4.33894	2.8561	0.0910278	0.700111
ENSRNOG00000013169	303285	Traf4	protein_coding	0.225746	3.19159	2.85454	0.0911162	0.700111
ENSRNOG00000022753	688540	Mast3	protein_coding	0.418812	4.21333	2.85284	0.0912125	0.700111
ENSRNOG00000013510	296761	Tmem60	protein_coding	-0.226546	3.88631	2.85196	0.0912629	0.700111
ENSRNOG00000001884	360739	Ranbp1	protein_coding	0.247423	3.39459	2.84985	0.0913827	0.700111
ENSRNOG00000004281	305497	Cobl	protein_coding	-0.244557	5.10492	2.84923	0.0914176	0.700111
ENSRNOG00000016998	25049	Atxn1	protein_coding	-0.331739	4.33749	2.84844	0.0914628	0.700111
ENSRNOG00000006931	315500	Eepd1	protein_coding	-0.463762	6.10522	2.84748	0.0915174	0.700111
ENSRNOG00000027593	NA	Ndufv3	protein_coding	-0.416663	5.87348	2.84595	0.0916045	0.700111
ENSRNOG00000023547	NA	AABR07022022.1	protein_coding	-0.513037	1.10531	2.84588	0.0916083	0.700111
ENSRNOG00000054517	NA	SNORA33	snoRNA	0.719118	-2.44155	2.84453	0.0916856	0.700111
ENSRNOG00000051416	NA	AABR07071000.1	processed_pseudogene	-0.234862	5.49109	2.8445	0.0916871	0.700111
ENSRNOG00000013324	307618	Cdh5	protein_coding	-0.321865	7.00515	2.84359	0.091739	0.700111
ENSRNOG00000015567	24783	Slc9a2	protein_coding	-0.282459	4.00884	2.84329	0.0917564	0.700111
ENSRNOG00000009369	311795	Tor4a	protein_coding	0.385923	3.52819	2.84255	0.0917982	0.700111
ENSRNOG00000022922	NA	Slc25a12	protein_coding	-0.372356	8.29966	2.84215	0.0918213	0.700111
ENSRNOG00000029745	NA	AABR07002677.1	protein_coding	-0.673098	3.4257	2.8414	0.0918642	0.700111
ENSRNOG00000052664	309512	Tnks2	protein_coding	-0.489253	-0.0894566	2.84078	0.0918995	0.700111
ENSRNOG00000007324	289392	Plxna2	protein_coding	-0.246313	4.92249	2.84047	0.0919174	0.700111
ENSRNOG00000024578	287803	Ttyh2	protein_coding	-0.181288	5.17894	2.84021	0.0919324	0.700111
ENSRNOG00000012099	361878	Papd4	protein_coding	0.203306	3.78434	2.83949	0.0919737	0.700111
ENSRNOG00000000809	361789	Atat1	protein_coding	0.250755	2.61112	2.83939	0.0919792	0.700111
ENSRNOG00000020849	474146	Hcst	protein_coding	0.774782	2.07851	2.8391	0.0919957	0.700111
ENSRNOG00000018770	492821	Pmaip1	protein_coding	0.589536	2.40662	2.83714	0.092108	0.700111
ENSRNOG00000006962	365381	Stk32c	protein_coding	-0.686471	-2.29786	2.83639	0.0921513	0.700111
ENSRNOG00000007883	64464	Timm10	protein_coding	-0.276253	5.61794	2.83567	0.0921926	0.700111
ENSRNOG00000015294	296565	RGD1306215	protein_coding	-0.224528	4.60327	2.83525	0.0922162	0.700111
ENSRNOG00000060421	NA	AABR07042326.2	processed_pseudogene	0.912462	-0.00458468	2.83523	0.0922178	0.700111
ENSRNOG00000011747	300441	Tmem205	protein_coding	-0.212179	3.43411	2.8347	0.092248	0.700111
ENSRNOG00000030246	407756	Btla	protein_coding	0.678194	0.292965	2.83466	0.0922501	0.700111
ENSRNOG00000009449	498538	Trim35	protein_coding	-0.308391	7.98813	2.83367	0.092307	0.700111
ENSRNOG00000023807	316452	Ccnyl1	protein_coding	-0.247648	4.60617	2.83296	0.092348	0.700111
ENSRNOG00000011986	360625	Krt12	protein_coding	-0.977362	-2.62336	2.83296	0.0923481	0.700111
ENSRNOG00000054265	494207	Ly49si2	protein_coding	1.0041	-2.14426	2.83217	0.0923937	0.700111
ENSRNOG00000005333	58961	Azin1	protein_coding	-0.192345	6.46969	2.83015	0.0925099	0.700111
ENSRNOG00000023936	NA	AABR07027010.1	processed_pseudogene	0.423554	-0.592999	2.8291	0.0925704	0.700111
ENSRNOG00000013042	25075	Htr1b	protein_coding	0.538916	-0.328479	2.82871	0.0925929	0.700111
ENSRNOG00000001420	288584	Fis1	protein_coding	-0.216425	6.43195	2.82843	0.092609	0.700111
ENSRNOG00000046307	684314	Glyctk	protein_coding	-0.255649	2.99427	2.82734	0.0926715	0.700111
ENSRNOG00000059781	NA	AABR07010183.1	lincRNA	-0.530323	-1.72833	2.82673	0.0927068	0.700111
ENSRNOG00000026387	293741	Ms4a12	protein_coding	1.0165	1.7765	2.82634	0.0927297	0.700111
ENSRNOG00000028822	117089	Bex3	protein_coding	-0.266547	3.2934	2.82429	0.0928477	0.700111
ENSRNOG00000009773	315851	Elovl4	protein_coding	0.585903	-0.932517	2.82426	0.0928498	0.700111
ENSRNOG00000050509	680609	Ebi3	protein_coding	0.690549	2.82351	2.82285	0.0929313	0.700111
ENSRNOG00000037160	317630	Bloc1s6	protein_coding	-0.201351	5.2972	2.82131	0.0930202	0.700111
ENSRNOG00000054080	315795	Cgnl1	protein_coding	-0.254013	2.87357	2.82126	0.0930231	0.700111
ENSRNOG00000020588	310643	Efna4	protein_coding	0.431553	-0.872029	2.81957	0.0931215	0.700111
ENSRNOG00000002210	289456	Hsd17b11	protein_coding	0.324975	3.88675	2.81894	0.0931578	0.700111
ENSRNOG00000008369	NA	Gimap4	protein_coding	0.29477	4.79977	2.81859	0.0931783	0.700111
ENSRNOG00000011228	500996	Layn	protein_coding	0.558169	2.51104	2.81582	0.093339	0.700111
ENSRNOG00000001699	245975	Setd4	protein_coding	0.258414	2.36632	2.81505	0.0933842	0.700111
ENSRNOG00000011636	306229	Dennd6a	protein_coding	0.172003	4.64977	2.81497	0.0933885	0.700111
ENSRNOG00000008748	29534	Pex2	protein_coding	-0.208098	4.83541	2.81464	0.093408	0.700111
ENSRNOG00000060528	29717	Cacna1g	protein_coding	-0.37078	1.46937	2.8132	0.0934918	0.700111
ENSRNOG00000005965	300177	Irak4	protein_coding	0.383988	2.83361	2.81174	0.0935771	0.700111
ENSRNOG00000005191	362172	Trim44	protein_coding	0.227558	2.30168	2.81137	0.0935985	0.700111
ENSRNOG00000048617	60334	Ensa	protein_coding	-0.312738	7.39011	2.80972	0.0936949	0.700111
ENSRNOG00000009329	252917	Nr1d1	protein_coding	-0.427721	5.27608	2.80951	0.0937069	0.700111
ENSRNOG00000029441	290692	Klhl2	protein_coding	0.352017	3.77806	2.80906	0.0937335	0.700111
ENSRNOG00000046740	NA	LOC688672	pseudogene	0.23629	4.4813	2.80847	0.0937677	0.700111
ENSRNOG00000025254	NA	Qrich2	protein_coding	-0.281011	-0.167014	2.80834	0.0937752	0.700111
ENSRNOG00000004234	94273	Mgat2	protein_coding	0.257489	4.10818	2.8082	0.0937834	0.700111
ENSRNOG00000002538	304733	Epb41l5	protein_coding	-0.31356	2.65129	2.80805	0.0937925	0.700111
ENSRNOG00000018267	316583	B3gnt7	protein_coding	0.817095	2.94888	2.80742	0.0938292	0.700111
ENSRNOG00000005377	303196	Tmem11	protein_coding	-0.233275	5.16155	2.80689	0.0938603	0.700111
ENSRNOG00000033913	NA	AABR07053734.1	processed_pseudogene	0.41282	0.566659	2.80575	0.0939267	0.700111
ENSRNOG00000007583	25739	Pygb	protein_coding	0.386037	3.30567	2.8052	0.0939592	0.700111
ENSRNOG00000011280	NA	Mllt3	protein_coding	-0.429147	4.52246	2.80424	0.0940152	0.700111
ENSRNOG00000033169	303010	Cpeb4	protein_coding	-0.216126	5.36737	2.80419	0.0940185	0.700111
ENSRNOG00000015416	363227	Nabp1	protein_coding	0.447839	3.54909	2.80197	0.0941486	0.700111
ENSRNOG00000016265	94340	Acsl5	protein_coding	0.392355	4.91344	2.79961	0.0942875	0.700111
ENSRNOG00000039877	100174909	Smim11	protein_coding	-0.206453	3.86412	2.79914	0.0943147	0.700111
ENSRNOG00000012872	293871	Carnmt1	protein_coding	-0.381671	6.54068	2.79788	0.0943893	0.700111
ENSRNOG00000042458	NA	Stau2	protein_coding	-0.220552	6.00741	2.79708	0.0944361	0.700111
ENSRNOG00000023030	498079	Cd96	protein_coding	0.900314	1.97184	2.79676	0.094455	0.700111
ENSRNOG00000015749	85269	Nme3	protein_coding	0.216931	1.89359	2.79624	0.0944856	0.700111
ENSRNOG00000007089	63865	Lgmn	protein_coding	0.634025	7.33305	2.79516	0.0945491	0.700111
ENSRNOG00000014371	192248	Cdh13	protein_coding	-0.211618	7.2085	2.79494	0.094562	0.700111
ENSRNOG00000003296	79127	Dck	protein_coding	0.342035	1.79334	2.79473	0.0945747	0.700111
ENSRNOG00000000541	294320	Glo1	protein_coding	-0.346897	7.45574	2.79471	0.0945761	0.700111
ENSRNOG00000027145	300807	Rora	protein_coding	-0.394631	2.97371	2.79411	0.0946114	0.700111
ENSRNOG00000049096	408240	Mcpt8l2	protein_coding	0.834927	-0.470037	2.79394	0.0946211	0.700111
ENSRNOG00000019459	25502	Oaz1	protein_coding	-0.224587	8.97446	2.79361	0.0946408	0.700111
ENSRNOG00000014135	303337	Rab11fip4	protein_coding	0.788634	1.99705	2.79354	0.0946449	0.700111
ENSRNOG00000021678	362169	Alkbh3	protein_coding	-0.21965	6.33797	2.79326	0.0946617	0.700111
ENSRNOG00000056257	140728	Cacng7	protein_coding	-0.622841	1.80701	2.7924	0.0947124	0.700111
ENSRNOG00000009045	362547	Alg6	protein_coding	0.26307	1.79102	2.79235	0.0947153	0.700111
ENSRNOG00000016778	312710	Cops7a	protein_coding	-0.270615	7.01591	2.78755	0.0949995	0.700111
ENSRNOG00000010877	367083	Alg9	protein_coding	0.320405	2.7244	2.78748	0.0950033	0.700111
ENSRNOG00000042312	NA	Palld	processed_transcript	-0.390754	2.66571	2.78621	0.095079	0.700111
ENSRNOG00000047322	301112	Crb3	protein_coding	-0.464735	0.9024	2.7857	0.0951091	0.700111
ENSRNOG00000000064	140608	Atp5i	protein_coding	-0.382912	7.99046	2.78515	0.0951415	0.700111
ENSRNOG00000002997	116501	Slc9a3r2	protein_coding	-0.244428	5.09565	2.78503	0.0951487	0.700111
ENSRNOG00000019154	296374	Zmynd8	protein_coding	0.174337	5.19069	2.78501	0.09515	0.700111
ENSRNOG00000011421	298500	Smap2	protein_coding	0.290121	5.35643	2.78473	0.0951665	0.700111
ENSRNOG00000036667	100216475	Hexdc	protein_coding	0.306971	2.64425	2.78452	0.0951794	0.700111
ENSRNOG00000056778	NA	AABR07015040.1	lincRNA	-0.22584	2.15847	2.78426	0.0951946	0.700111
ENSRNOG00000012641	294030	Sfr1	protein_coding	0.150083	4.9725	2.78306	0.0952662	0.700111
ENSRNOG00000051612	NA	AABR07044570.1	lincRNA	0.716195	-2.25212	2.78248	0.0953005	0.700111
ENSRNOG00000002044	360714	Gtpbp8	protein_coding	-0.246843	3.46832	2.78138	0.0953658	0.700111
ENSRNOG00000021323	499566	Car13	protein_coding	0.558873	-0.487417	2.78063	0.0954106	0.700111
[truncated: 13,878 more rows]

## Sheet: regulated FDR 0.05
ensembl_gene_id	entrezgene	external_gene_name	gene_biotype	logFC	logCPM	LR	PValue	FDR
ENSRNOG00000049009	NA	AABR07051532.1	protein_coding	5.18059	-3.02597	30.3336	3.63776e-08	0.000577495
ENSRNOG00000028043	171551	Cxcl3	protein_coding	2.87892	-2.68834	28.206	1.09067e-07	0.000865719
ENSRNOG00000051722	NA	AABR07065772.3	lincRNA	5.75086	-3.17486	24.741	6.55759e-07	0.00347006
ENSRNOG00000012458	25086	Cyp2e1	protein_coding	2.76065	-0.784219	20.784	5.14096e-06	0.0204032
ENSRNOG00000008141	25105	Nppb	protein_coding	3.94944	-3.02648	19.012	1.29896e-05	0.041242

## Sheet: regulated lo p hi fc
cutoff for linear 1.5 FC are 0.58 and -0.58											upreg by at least 1.5
											down reg by at least 1.5
ensembl_gene_id	entrezgene	external_gene_name	gene_biotype	logFC	logCPM	LR	PValue	FDR	linearFC		ensembl_gene_id	entrezgene	external_gene_name	gene_biotype	logFC	logCPM	LR	PValue	FDR	linearFC
ENSRNOG00000051722	NA	AABR07065772.3	lincRNA	5.75086	-3.17486	24.741	6.55759e-07	0.00347006	53.8496		ENSRNOG00000051722	NA	AABR07065772.3	lincRNA	5.75086	-3.17486	24.741	6.55759e-07	0.00347006	53.8496
ENSRNOG00000049009	NA	AABR07051532.1	protein_coding	5.18059	-3.02597	30.3336	3.63776e-08	0.000577495	36.2671		ENSRNOG00000049009	NA	AABR07051532.1	protein_coding	5.18059	-3.02597	30.3336	3.63776e-08	0.000577495	36.2671
ENSRNOG00000059447	NA	AC109901.1	protein_coding	4.49481	-2.9647	15.9829	6.39166e-05	0.169113	22.5461		ENSRNOG00000059447	NA	AC109901.1	protein_coding	4.49481	-2.9647	15.9829	6.39166e-05	0.169113	22.5461
ENSRNOG00000056689	NA	Ighv2-7	protein_coding	4.24038	-3.6952	13.907	0.000192082	0.338812	18.9008		ENSRNOG00000056689	NA	Ighv2-7	protein_coding	4.24038	-3.6952	13.907	0.000192082	0.338812	18.9008
ENSRNOG00000008141	25105	Nppb	protein_coding	3.94944	-3.02648	19.012	1.29896e-05	0.041242	15.4489		ENSRNOG00000008141	25105	Nppb	protein_coding	3.94944	-3.02648	19.012	1.29896e-05	0.041242	15.4489
ENSRNOG00000052953	NA	AABR07051592.1	lincRNA	3.74962	-3.3728	14.114	0.000172059	0.338812	13.4508		ENSRNOG00000052953	NA	AABR07051592.1	lincRNA	3.74962	-3.3728	14.114	0.000172059	0.338812	13.4508
ENSRNOG00000058261	NA	AABR07051646.1	lincRNA	3.54957	-3.67942	9.60539	0.00194008	0.457058	11.7092		ENSRNOG00000058261	NA	AABR07051646.1	lincRNA	3.54957	-3.67942	9.60539	0.00194008	0.457058	11.7092
ENSRNOG00000048425	NA	LOC691828	protein_coding	3.47617	-2.88901	9.16416	0.00246801	0.457058	11.1284		ENSRNOG00000048425	NA	LOC691828	protein_coding	3.47617	-2.88901	9.16416	0.00246801	0.457058	11.1284
ENSRNOG00000028043	171551	Cxcl3	protein_coding	2.87892	-2.68834	28.206	1.09067e-07	0.000865719	7.35601		ENSRNOG00000028043	171551	Cxcl3	protein_coding	2.87892	-2.68834	28.206	1.09067e-07	0.000865719	7.35601
ENSRNOG00000012458	25086	Cyp2e1	protein_coding	2.76065	-0.784219	20.784	5.14096e-06	0.0204032	6.77701		ENSRNOG00000012458	25086	Cyp2e1	protein_coding	2.76065	-0.784219	20.784	5.14096e-06	0.0204032	6.77701
ENSRNOG00000028616	362282	Pck1	protein_coding	2.68691	-0.525148	9.09552	0.00256236	0.457058	6.43934		ENSRNOG00000028616	362282	Pck1	protein_coding	2.68691	-0.525148	9.09552	0.00256236	0.457058	6.43934
ENSRNOG00000009153	500292	Cidec	protein_coding	1.69109	-0.342241	8.76015	0.00307883	0.457058	3.22901		ENSRNOG00000009153	500292	Cidec	protein_coding	1.69109	-0.342241	8.76015	0.00307883	0.457058	3.22901
ENSRNOG00000001006	288475	Nptx2	protein_coding	1.63518	-1.99264	8.87882	0.00288498	0.457058	3.10627		ENSRNOG00000001006	288475	Nptx2	protein_coding	1.63518	-1.99264	8.87882	0.00288498	0.457058	3.10627
ENSRNOG00000057240	NA	SNORD49	snoRNA	1.53437	-2.48795	13.097	0.000295762	0.361171	2.89662		ENSRNOG00000057240	NA	SNORD49	snoRNA	1.53437	-2.48795	13.097	0.000295762	0.361171	2.89662
ENSRNOG00000053294	NA	AABR07068975.1	processed_pseudogene	1.50594	-2.82821	9.19714	0.00242393	0.457058	2.84009		ENSRNOG00000053294	NA	AABR07068975.1	processed_pseudogene	1.50594	-2.82821	9.19714	0.00242393	0.457058	2.84009
ENSRNOG00000055994	NA	AABR07029741.1	protein_coding	1.44574	-2.77087	9.08542	0.00257655	0.457058	2.72403		ENSRNOG00000055994	NA	AABR07029741.1	protein_coding	1.44574	-2.77087	9.08542	0.00257655	0.457058	2.72403
ENSRNOG00000012404	25357	Thrsp	protein_coding	1.36622	1.63237	8.23584	0.00410712	0.490004	2.57795		ENSRNOG00000012404	25357	Thrsp	protein_coding	1.36622	1.63237	8.23584	0.00410712	0.490004	2.57795
ENSRNOG00000026979	NA	RGD1561444	protein_coding	1.32059	-2.38667	10.726	0.00105643	0.457058	2.49768		ENSRNOG00000026979	NA	RGD1561444	protein_coding	1.32059	-2.38667	10.726	0.00105643	0.457058	2.49768
ENSRNOG00000052510	316527	Wnt10a	protein_coding	1.29677	-1.06286	8.83753	0.00295099	0.457058	2.45679		ENSRNOG00000052510	316527	Wnt10a	protein_coding	1.29677	-1.06286	8.83753	0.00295099	0.457058	2.45679
ENSRNOG00000015562	117048	Cdh17	protein_coding	1.0074	-0.616549	8.93523	0.00279722	0.457058	2.01028		ENSRNOG00000015562	117048	Cdh17	protein_coding	1.0074	-0.616549	8.93523	0.00279722	0.457058	2.01028
ENSRNOG00000002525	29527	Ptgs2	protein_coding	0.994315	-1.6682	8.81286	0.00299114	0.457058	1.99214		ENSRNOG00000002525	29527	Ptgs2	protein_coding	0.994315	-1.6682	8.81286	0.00299114	0.457058	1.99214
ENSRNOG00000062031	NA	Rn60_12_0108.1	processed_pseudogene	0.923198	-1.39863	7.98527	0.00471593	0.510627	1.89631		ENSRNOG00000062031	NA	Rn60_12_0108.1	processed_pseudogene	0.923198	-1.39863	7.98527	0.00471593	0.510627	1.89631
ENSRNOG00000006713	NA	AC099137.1	protein_coding	0.8692	-1.71696	9.1611	0.00247214	0.457058	1.82665		ENSRNOG00000006713	NA	AC099137.1	protein_coding	0.8692	-1.71696	9.1611	0.00247214	0.457058	1.82665
ENSRNOG00000017922	681316	Tpbgl	protein_coding	0.780397	0.0589213	8.17674	0.00424309	0.490004	1.7176		ENSRNOG00000017922	681316	Tpbgl	protein_coding	0.780397	0.0589213	8.17674	0.00424309	0.490004	1.7176
ENSRNOG00000039759	554353	Gpr34	protein_coding	0.725639	1.35766	8.17595	0.00424494	0.490004	1.65363		ENSRNOG00000039759	554353	Gpr34	protein_coding	0.725639	1.35766	8.17595	0.00424494	0.490004	1.65363
ENSRNOG00000039971	498690	Ctla2a	protein_coding	0.714871	3.24309	8.09972	0.00442721	0.490329	1.64134		ENSRNOG00000039971	498690	Ctla2a	protein_coding	0.714871	3.24309	8.09972	0.00442721	0.490329	1.64134
ENSRNOG00000016701	245986	Gng8	protein_coding	0.703124	-0.782367	10.5074	0.00118899	0.457058	1.62803		ENSRNOG00000016701	245986	Gng8	protein_coding	0.703124	-0.782367	10.5074	0.00118899	0.457058	1.62803
ENSRNOG00000014992	100909548	LOC100909548	protein_coding	0.679549	-0.705349	8.76	0.00307909	0.457058	1.60164		ENSRNOG00000014992	100909548	LOC100909548	protein_coding	0.679549	-0.705349	8.76	0.00307909	0.457058	1.60164
ENSRNOG00000039207	NA	Ccdc71l	protein_coding	0.646013	0.261179	9.11168	0.00253983	0.457058	1.56484		ENSRNOG00000039207	NA	Ccdc71l	protein_coding	0.646013	0.261179	9.11168	0.00253983	0.457058	1.56484
ENSRNOG00000052421	NA	AABR07012475.2	lincRNA	0.604312	0.625436	8.8788	0.00288501	0.457058	1.52025		ENSRNOG00000052421	NA	AABR07012475.2	lincRNA	0.604312	0.625436	8.8788	0.00288501	0.457058	1.52025
ENSRNOG00000011854	312270	RGD1563986	protein_coding	0.527203	0.289374	8.68089	0.00321564	0.457058	1.44113		ENSRNOG00000046280	680282	Tceal5	protein_coding	-0.580474	3.72351	7.86396	0.00504298	0.52239	0.668744
ENSRNOG00000000433	406167	Prrt1	protein_coding	0.501158	2.19897	8.15942	0.0042838	0.490004	1.41535		ENSRNOG00000000536	309659	Mdga1	protein_coding	-0.581154	3.93051	9.14613	0.00249244	0.457058	0.668429
ENSRNOG00000018566	25697	Ctsl	protein_coding	0.457112	7.85643	10.5077	0.00118879	0.457058	1.37279		ENSRNOG00000055222	500959	AC094212.1	protein_coding	-0.586166	6.48933	7.89234	0.00496446	0.518492	0.666111
ENSRNOG00000036649	361671	Pwwp2b	protein_coding	-0.318781	4.37056	8.3337	0.00389163	0.490004	0.801747		ENSRNOG00000000130	313811	Dnajb5	protein_coding	-0.595775	7.40825	12.4928	0.000408528	0.407035	0.661689
ENSRNOG00000028129	362520	Fktn	protein_coding	-0.323196	5.47102	8.88124	0.00288116	0.457058	0.799297		ENSRNOG00000051534	NA	AC132720.1	protein_coding	-0.597414	6.46223	8.39822	0.00375588	0.490004	0.660938
ENSRNOG00000004657	58817	Sec23a	protein_coding	-0.356626	5.71398	7.98053	0.00472832	0.510627	0.780989		ENSRNOG00000059579	307759	Gpt2	protein_coding	-0.600264	6.62438	9.09489	0.00256324	0.457058	0.659633
ENSRNOG00000001738	287986	Eif4g1	protein_coding	-0.367522	3.90399	7.96653	0.00476502	0.511113	0.775113		ENSRNOG00000006776	297333	Smyd1	protein_coding	-0.602005	7.84978	8.14968	0.00430689	0.490004	0.658838
ENSRNOG00000011517	316256	Tnfrsf21	protein_coding	-0.37137	6.11064	9.0698	0.00259866	0.457058	0.773048		ENSRNOG00000014597	25467	Irs1	protein_coding	-0.620071	5.75693	12.1603	0.000488186	0.407035	0.650639
ENSRNOG00000019288	307657	Ogfod1	protein_coding	-0.372715	3.54233	8.77733	0.00304997	0.457058	0.772328		ENSRNOG00000020922	192245	Hspb6	protein_coding	-0.623089	10.613	8.42164	0.00370781	0.490004	0.649279
ENSRNOG00000032590	304558	Ttc28	protein_coding	-0.377422	5.06272	8.76999	0.00306227	0.457058	0.769812		ENSRNOG00000013034	361003	Dupd1	protein_coding	-0.626877	4.72908	11.4311	0.000722264	0.435072	0.647577
ENSRNOG00000052424	288744	RGD1306556	protein_coding	-0.384102	6.06442	10.2209	0.00138856	0.457058	0.766256		ENSRNOG00000049695	287408	Myh2	protein_coding	-0.627398	15.3041	10.3617	0.00128659	0.457058	0.647343
ENSRNOG00000006663	115771	Usp2	protein_coding	-0.385401	6.20858	8.34482	0.00386788	0.490004	0.765566		ENSRNOG00000040350	NA	Mir675	miRNA	-0.627965	10.5064	8.71718	0.00315226	0.457058	0.647088
ENSRNOG00000016627	292172	Eya4	protein_coding	-0.396357	3.82923	9.35785	0.00222032	0.457058	0.759775		ENSRNOG00000059166	498587	Ldb3	protein_coding	-0.62822	11.436	9.11559	0.0025344	0.457058	0.646974
ENSRNOG00000018012	499016	Tulp4	protein_coding	-0.398893	5.55008	8.1345	0.00434308	0.490004	0.75844		ENSRNOG00000013262	56781	Myl1	protein_coding	-0.629711	14.0364	8.94555	0.00278147	0.457058	0.646306
ENSRNOG00000012852	117028	Bin1	protein_coding	-0.406568	9.89618	9.47414	0.00208389	0.457058	0.754416		ENSRNOG00000015797	311633	Neurl2	protein_coding	-0.631199	3.90021	9.80734	0.00173817	0.457058	0.645639
ENSRNOG00000033101	360570	Myo18a	protein_coding	-0.412423	8.07431	8.70723	0.00316951	0.457058	0.75136		ENSRNOG00000053974	687797	Tmem233	protein_coding	-0.631833	4.64655	8.3455	0.00386643	0.490004	0.645356
ENSRNOG00000051816	502894	Tigar	protein_coding	-0.42227	5.06873	8.73974	0.00311349	0.457058	0.746249		ENSRNOG00000049056	NA	Ak1	protein_coding	-0.641562	8.46561	9.31618	0.00227139	0.457058	0.641018
ENSRNOG00000004505	29228	Nfic	protein_coding	-0.427203	7.46596	8.13072	0.00435216	0.490004	0.743702		ENSRNOG00000046133	NA	LOC102553613	protein_coding	-0.643555	3.01032	8.82016	0.0029792	0.457058	0.640134
ENSRNOG00000048264	684828	LOC684828	protein_coding	-0.427754	2.98507	8.93654	0.00279521	0.457058	0.743418		ENSRNOG00000019780	362018	Sypl2	protein_coding	-0.64363	10.2739	10.0285	0.00154136	0.457058	0.6401
ENSRNOG00000004458	314349	Ston2	protein_coding	-0.430546	4.00187	9.94657	0.00161149	0.457058	0.741981		ENSRNOG00000013653	286908	Pdlim7	protein_coding	-0.649892	7.86264	9.89653	0.00165591	0.457058	0.637328
ENSRNOG00000009761	25566	Tmod1	protein_coding	-0.435957	8.2179	9.10639	0.00254718	0.457058	0.739203		ENSRNOG00000011006	295041	Stoml3	protein_coding	-0.651301	1.51918	8.67582	0.0032246	0.457058	0.636706
ENSRNOG00000008481	362384	Reep1	protein_coding	-0.436949	6.28038	8.24355	0.0040897	0.490004	0.738695		ENSRNOG00000018712	25400	Camk2a	protein_coding	-0.652378	6.12683	9.09823	0.00255857	0.457058	0.636231
ENSRNOG00000056697	29737	Kcnab1	protein_coding	-0.447422	2.1193	7.92037	0.00488813	0.518489	0.733352		ENSRNOG00000015718	300990	RGD1307461	protein_coding	-0.652428	5.31412	9.03485	0.00264881	0.457058	0.636209
ENSRNOG00000001030	498545	Tsc22d1	protein_coding	-0.448191	8.80962	8.92502	0.0028129	0.457058	0.732961		ENSRNOG00000054423	25511	Pemt	protein_coding	-0.662639	1.70724	10.7115	0.00106469	0.457058	0.631722
ENSRNOG00000053203	362427	Mical3	protein_coding	-0.463287	5.84935	9.40382	0.00216533	0.457058	0.725332		ENSRNOG00000012584	361606	Aamdc	protein_coding	-0.668893	4.30317	9.57256	0.00197507	0.457058	0.628989
ENSRNOG00000054548	293854	Srpk3	protein_coding	-0.463943	6.27608	9.34667	0.00223392	0.457058	0.725002		ENSRNOG00000017645	24584	Mylpf	protein_coding	-0.66913	13.8667	9.82504	0.00172152	0.457058	0.628886
ENSRNOG00000051006	NA	Ufsp1	protein_coding	-0.47199	4.71979	11.7494	0.000608631	0.435072	0.720969		ENSRNOG00000018656	25028	Ampd1	protein_coding	-0.675824	9.75044	8.48263	0.00358554	0.490004	0.625974
ENSRNOG00000014178	294973	Acad9	protein_coding	-0.473278	5.26659	8.2305	0.00411922	0.490004	0.720326		ENSRNOG00000018184	24851	Tpm1	protein_coding	-0.678423	13.9117	8.58394	0.00339141	0.476448	0.624848
ENSRNOG00000004841	64553	Akap6	protein_coding	-0.476296	6.22055	10.4955	0.00119664	0.457058	0.718821		ENSRNOG00000052831	NA	AABR07040629.1	lincRNA	-0.683469	3.11123	11.5348	0.000683065	0.435072	0.622666
ENSRNOG00000033531	25399	Cacna2d1	protein_coding	-0.476312	8.07199	10.5103	0.00118712	0.457058	0.718813		ENSRNOG00000019862	308429	Pinlyp	protein_coding	-0.687955	2.7857	8.17093	0.0042567	0.490004	0.620733
ENSRNOG00000019339	NA	Ttll11	protein_coding	-0.478942	2.62448	8.6866	0.00320558	0.457058	0.717503		ENSRNOG00000060704	NA	7SK	misc_RNA	-0.700012	1.47552	12.0685	0.0005128	0.407035	0.615567
ENSRNOG00000050347	103693432	Ptges3l	protein_coding	-0.487861	5.79172	8.25676	0.00406006	0.490004	0.713081		ENSRNOG00000011754	306616	Myom2	protein_coding	-0.725986	11.3632	12.7325	0.000359347	0.407035	0.604584
ENSRNOG00000052634	689621	Lsmem2	protein_coding	-0.48849	4.25306	9.99691	0.00156803	0.457058	0.712771		ENSRNOG00000062163	NA	Rn60_1_0253.2	processed_pseudogene	-0.726207	-0.822348	10.0787	0.00149995	0.457058	0.604491
ENSRNOG00000005076	302810	Bcorl1	protein_coding	-0.489108	4.26893	10.2067	0.00139931	0.457058	0.712466		ENSRNOG00000016361	140693	Plcd4	protein_coding	-0.744369	4.82677	8.48856	0.00357386	0.490004	0.596929
ENSRNOG00000050841	83817	Ache	protein_coding	-0.489335	6.64582	9.05284	0.00262287	0.457058	0.712353		ENSRNOG00000045574	687615	Morn3	protein_coding	-0.745805	-0.521614	8.09135	0.00444771	0.490329	0.596335
ENSRNOG00000042668	680036	Msrb3	protein_coding	-0.49972	7.14436	9.5939	0.00195225	0.457058	0.707244		ENSRNOG00000006930	686019	Casq1	protein_coding	-0.783203	12.4646	10.2591	0.00136015	0.457058	0.581075
ENSRNOG00000003596	317258	Itgb1bp2	protein_coding	-0.506624	7.15485	8.29334	0.00397907	0.490004	0.703868		ENSRNOG00000019627	292879	Mybpc2	protein_coding	-0.783211	12.6437	9.11236	0.00253888	0.457058	0.581072
ENSRNOG00000020105	316624	Klhl30	protein_coding	-0.506971	6.86103	9.98922	0.0015746	0.457058	0.703698		ENSRNOG00000054719	303448	LOC303448	protein_coding	-0.806573	-0.972007	8.22855	0.00412364	0.490004	0.571738
ENSRNOG00000003245	29658	Cacng1	protein_coding	-0.509498	8.19027	11.3249	0.000764752	0.435072	0.702467		ENSRNOG00000020246	296313	Myl9	protein_coding	-0.839445	5.60194	10.679	0.00108358	0.457058	0.558858
ENSRNOG00000019504	NA	Grtp1	protein_coding	-0.511098	5.27866	9.13244	0.00251116	0.457058	0.701688		ENSRNOG00000009140	311184	C1qtnf4	protein_coding	-0.870869	0.76279	9.36043	0.0022172	0.457058	0.546817
ENSRNOG00000000956	304268	Rasl11a	protein_coding	-0.513626	0.557523	8.03617	0.00458523	0.502004	0.70046		ENSRNOG00000053662	170700	Fgf6	protein_coding	-0.879892	0.480552	9.91716	0.00163745	0.457058	0.543408
ENSRNOG00000055226	192126	Dab2ip	protein_coding	-0.514585	6.65125	9.11404	0.00253655	0.457058	0.699994		ENSRNOG00000046064	NA	AABR07064711.1	processed_pseudogene	-0.891526	0.849834	13.4844	0.000240552	0.34716	0.539044
ENSRNOG00000018373	315776	Tln2	protein_coding	-0.514964	6.23311	11.2534	0.000794778	0.435072	0.69981		ENSRNOG00000020467	338475	Nrep	protein_coding	-0.934448	6.03923	8.13627	0.00433884	0.490004	0.523243
ENSRNOG00000037206	312677	Ccdc77	protein_coding	-0.515168	2.65457	8.45916	0.0036321	0.490004	0.699712		ENSRNOG00000010079	54232	Car3	protein_coding	-0.950112	11.7578	7.89579	0.00495501	0.518492	0.517592
ENSRNOG00000003491	24680	Prkca	protein_coding	-0.518439	5.38961	10.386	0.00126975	0.457058	0.698127		ENSRNOG00000015751	290623	Cyp4f18	protein_coding	-1.00893	2.67057	8.32205	0.00391667	0.490004	0.496914
ENSRNOG00000000383	309760	Mypn	protein_coding	-0.524697	8.38079	8.37807	0.00379775	0.490004	0.695105		ENSRNOG00000006471	25269	Pvalb	protein_coding	-1.0278	12.2742	9.70665	0.00183603	0.457058	0.490457
ENSRNOG00000036681	303744	Myadml2	protein_coding	-0.525916	5.74862	9.37325	0.00220175	0.457058	0.694518		ENSRNOG00000060057	NA	AABR07069186.1	lincRNA	-1.06989	0.189878	11.6979	0.000625714	0.435072	0.476355
ENSRNOG00000020322	316628	Asb1	protein_coding	-0.526896	2.87268	9.04121	0.00263961	0.457058	0.694047		ENSRNOG00000025415	289167	Mettl11b	protein_coding	-1.08926	2.44204	11.3789	0.000742845	0.435072	0.470002
ENSRNOG00000033134	499497	Mef2c	protein_coding	-0.527336	9.34306	11.5463	0.00067883	0.435072	0.693835		ENSRNOG00000057082	NA	AABR07031740.1	lincRNA	-1.09181	1.18971	9.98374	0.00157929	0.457058	0.469172
ENSRNOG00000018241	306570	Ank1	protein_coding	-0.527426	7.39582	8.09842	0.00443037	0.490329	0.693792		ENSRNOG00000016962	29204	Neu2	protein_coding	-1.11318	4.62016	12.3104	0.000450448	0.407035	0.462274
ENSRNOG00000005269	302948	Srl	protein_coding	-0.528407	11.2102	8.38456	0.00378421	0.490004	0.69332		ENSRNOG00000059764	81781	Snrpn	protein_coding	-1.18669	-1.04473	9.95825	0.0016013	0.457058	0.43931
ENSRNOG00000007981	311114	Klhl23	protein_coding	-0.529911	5.5236	8.81767	0.00298327	0.457058	0.692597		ENSRNOG00000058414	NA	LOC103690078	lincRNA	-1.19262	-1.41913	12.3194	0.000448267	0.407035	0.437507
ENSRNOG00000022738	NA	AC098459.1	processed_pseudogene	-0.544519	7.28978	8.87395	0.00289269	0.457058	0.68562		ENSRNOG00000011918	171360	Vsx2	protein_coding	-1.20431	-1.76755	9.15491	0.00248052	0.457058	0.433976
ENSRNOG00000002318	305332	Limch1	protein_coding	-0.547618	5.89199	13.55	0.000232288	0.34716	0.684149		ENSRNOG00000027736	65204	Cnn1	protein_coding	-1.22366	1.52887	12.0898	0.000506973	0.407035	0.428197
ENSRNOG00000000894	304244	Fry	protein_coding	-0.548832	6.62588	9.7548	0.00178855	0.457058	0.683573		ENSRNOG00000045653	100912498	LOC100912498	protein_coding	-1.29289	-1.49202	8.18557	0.00422248	0.490004	0.408134
ENSRNOG00000046366	24907	Dmd	protein_coding	-0.55874	7.68373	8.38026	0.00379318	0.490004	0.678895		ENSRNOG00000024990	499818	Ppp1r1c	protein_coding	-1.34028	-0.804006	8.21165	0.00416222	0.490004	0.394944
ENSRNOG00000015085	308405	Dmpk	protein_coding	-0.560519	9.63647	9.93259	0.00162378	0.457058	0.678058		ENSRNOG00000015061	79438	Igfals	protein_coding	-1.38388	-1.45107	10.0638	0.00151215	0.457058	0.383188
ENSRNOG00000006110	297748	Jph1	protein_coding	-0.562826	7.87686	11.3135	0.000769453	0.435072	0.676975		ENSRNOG00000017130	60414	Rhd	protein_coding	-1.42121	-1.92096	10.0793	0.00149947	0.457058	0.3734
ENSRNOG00000019019	290223	Fitm1	protein_coding	-0.563046	7.24792	7.91631	0.00489911	0.518489	0.676872		ENSRNOG00000054953	NA	Pcdhb6	pseudogene	-1.65896	-2.43627	15.3067	9.13916e-05	0.207263	0.316668
ENSRNOG00000009240	NA	LOC690096	protein_coding	-0.565456	0.916294	8.81088	0.00299439	0.457058	0.675742
ENSRNOG00000048430	304551	Myo18b	protein_coding	-0.569454	9.1722	9.01899	0.00267189	0.457058	0.673872
ENSRNOG00000020514	293165	Sox6	protein_coding	-0.571532	4.56457	9.77441	0.00176957	0.457058	0.672902
ENSRNOG00000002224	364147	Yipf7	protein_coding	-0.571713	5.47741	10.1072	0.00147689	0.457058	0.672817
ENSRNOG00000008990	NA	Amotl1	protein_coding	-0.571988	8.18417	13.1541	0.00028689	0.361171	0.672689
ENSRNOG00000046280	680282	Tceal5	protein_coding	-0.580474	3.72351	7.86396	0.00504298	0.52239	0.668744
ENSRNOG00000000536	309659	Mdga1	protein_coding	-0.581154	3.93051	9.14613	0.00249244	0.457058	0.668429
ENSRNOG00000055222	500959	AC094212.1	protein_coding	-0.586166	6.48933	7.89234	0.00496446	0.518492	0.666111
ENSRNOG00000000130	313811	Dnajb5	protein_coding	-0.595775	7.40825	12.4928	0.000408528	0.407035	0.661689
ENSRNOG00000051534	NA	AC132720.1	protein_coding	-0.597414	6.46223	8.39822	0.00375588	0.490004	0.660938
ENSRNOG00000059579	307759	Gpt2	protein_coding	-0.600264	6.62438	9.09489	0.00256324	0.457058	0.659633
ENSRNOG00000006776	297333	Smyd1	protein_coding	-0.602005	7.84978	8.14968	0.00430689	0.490004	0.658838
ENSRNOG00000014597	25467	Irs1	protein_coding	-0.620071	5.75693	12.1603	0.000488186	0.407035	0.650639
ENSRNOG00000020922	192245	Hspb6	protein_coding	-0.623089	10.613	8.42164	0.00370781	0.490004	0.649279
ENSRNOG00000013034	361003	Dupd1	protein_coding	-0.626877	4.72908	11.4311	0.000722264	0.435072	0.647577
ENSRNOG00000049695	287408	Myh2	protein_coding	-0.627398	15.3041	10.3617	0.00128659	0.457058	0.647343
ENSRNOG00000040350	NA	Mir675	miRNA	-0.627965	10.5064	8.71718	0.00315226	0.457058	0.647088
ENSRNOG00000059166	498587	Ldb3	protein_coding	-0.62822	11.436	9.11559	0.0025344	0.457058	0.646974
ENSRNOG00000013262	56781	Myl1	protein_coding	-0.629711	14.0364	8.94555	0.00278147	0.457058	0.646306
ENSRNOG00000015797	311633	Neurl2	protein_coding	-0.631199	3.90021	9.80734	0.00173817	0.457058	0.645639
ENSRNOG00000053974	687797	Tmem233	protein_coding	-0.631833	4.64655	8.3455	0.00386643	0.490004	0.645356
ENSRNOG00000049056	NA	Ak1	protein_coding	-0.641562	8.46561	9.31618	0.00227139	0.457058	0.641018
ENSRNOG00000046133	NA	LOC102553613	protein_coding	-0.643555	3.01032	8.82016	0.0029792	0.457058	0.640134
ENSRNOG00000019780	362018	Sypl2	protein_coding	-0.64363	10.2739	10.0285	0.00154136	0.457058	0.6401
ENSRNOG00000013653	286908	Pdlim7	protein_coding	-0.649892	7.86264	9.89653	0.00165591	0.457058	0.637328
ENSRNOG00000011006	295041	Stoml3	protein_coding	-0.651301	1.51918	8.67582	0.0032246	0.457058	0.636706
ENSRNOG00000018712	25400	Camk2a	protein_coding	-0.652378	6.12683	9.09823	0.00255857	0.457058	0.636231
ENSRNOG00000015718	300990	RGD1307461	protein_coding	-0.652428	5.31412	9.03485	0.00264881	0.457058	0.636209
ENSRNOG00000054423	25511	Pemt	protein_coding	-0.662639	1.70724	10.7115	0.00106469	0.457058	0.631722
ENSRNOG00000012584	361606	Aamdc	protein_coding	-0.668893	4.30317	9.57256	0.00197507	0.457058	0.628989
ENSRNOG00000017645	24584	Mylpf	protein_coding	-0.66913	13.8667	9.82504	0.00172152	0.457058	0.628886
ENSRNOG00000018656	25028	Ampd1	protein_coding	-0.675824	9.75044	8.48263	0.00358554	0.490004	0.625974
ENSRNOG00000018184	24851	Tpm1	protein_coding	-0.678423	13.9117	8.58394	0.00339141	0.476448	0.624848
ENSRNOG00000052831	NA	AABR07040629.1	lincRNA	-0.683469	3.11123	11.5348	0.000683065	0.435072	0.622666
ENSRNOG00000019862	308429	Pinlyp	protein_coding	-0.687955	2.7857	8.17093	0.0042567	0.490004	0.620733
ENSRNOG00000060704	NA	7SK	misc_RNA	-0.700012	1.47552	12.0685	0.0005128	0.407035	0.615567
ENSRNOG00000011754	306616	Myom2	protein_coding	-0.725986	11.3632	12.7325	0.000359347	0.407035	0.604584
ENSRNOG00000062163	NA	Rn60_1_0253.2	processed_pseudogene	-0.726207	-0.822348	10.0787	0.00149995	0.457058	0.604491
ENSRNOG00000016361	140693	Plcd4	protein_coding	-0.744369	4.82677	8.48856	0.00357386	0.490004	0.596929
ENSRNOG00000045574	687615	Morn3	protein_coding	-0.745805	-0.521614	8.09135	0.00444771	0.490329	0.596335
ENSRNOG00000006930	686019	Casq1	protein_coding	-0.783203	12.4646	10.2591	0.00136015	0.457058	0.581075
ENSRNOG00000019627	292879	Mybpc2	protein_coding	-0.783211	12.6437	9.11236	0.00253888	0.457058	0.581072
ENSRNOG00000054719	303448	LOC303448	protein_coding	-0.806573	-0.972007	8.22855	0.00412364	0.490004	0.571738
ENSRNOG00000020246	296313	Myl9	protein_coding	-0.839445	5.60194	10.679	0.00108358	0.457058	0.558858
ENSRNOG00000009140	311184	C1qtnf4	protein_coding	-0.870869	0.76279	9.36043	0.0022172	0.457058	0.546817
ENSRNOG00000053662	170700	Fgf6	protein_coding	-0.879892	0.480552	9.91716	0.00163745	0.457058	0.543408
ENSRNOG00000046064	NA	AABR07064711.1	processed_pseudogene	-0.891526	0.849834	13.4844	0.000240552	0.34716	0.539044
ENSRNOG00000020467	338475	Nrep	protein_coding	-0.934448	6.03923	8.13627	0.00433884	0.490004	0.523243
ENSRNOG00000010079	54232	Car3	protein_coding	-0.950112	11.7578	7.89579	0.00495501	0.518492	0.517592
ENSRNOG00000015751	290623	Cyp4f18	protein_coding	-1.00893	2.67057	8.32205	0.00391667	0.490004	0.496914
ENSRNOG00000006471	25269	Pvalb	protein_coding	-1.0278	12.2742	9.70665	0.00183603	0.457058	0.490457
ENSRNOG00000060057	NA	AABR07069186.1	lincRNA	-1.06989	0.189878	11.6979	0.000625714	0.435072	0.476355
ENSRNOG00000025415	289167	Mettl11b	protein_coding	-1.08926	2.44204	11.3789	0.000742845	0.435072	0.470002
ENSRNOG00000057082	NA	AABR07031740.1	lincRNA	-1.09181	1.18971	9.98374	0.00157929	0.457058	0.469172
ENSRNOG00000016962	29204	Neu2	protein_coding	-1.11318	4.62016	12.3104	0.000450448	0.407035	0.462274
ENSRNOG00000059764	81781	Snrpn	protein_coding	-1.18669	-1.04473	9.95825	0.0016013	0.457058	0.43931
ENSRNOG00000058414	NA	LOC103690078	lincRNA	-1.19262	-1.41913	12.3194	0.000448267	0.407035	0.437507
ENSRNOG00000011918	171360	Vsx2	protein_coding	-1.20431	-1.76755	9.15491	0.00248052	0.457058	0.433976
ENSRNOG00000027736	65204	Cnn1	protein_coding	-1.22366	1.52887	12.0898	0.000506973	0.407035	0.428197
ENSRNOG00000045653	100912498	LOC100912498	protein_coding	-1.29289	-1.49202	8.18557	0.00422248	0.490004	0.408134
ENSRNOG00000024990	499818	Ppp1r1c	protein_coding	-1.34028	-0.804006	8.21165	0.00416222	0.490004	0.394944
ENSRNOG00000015061	79438	Igfals	protein_coding	-1.38388	-1.45107	10.0638	0.00151215	0.457058	0.383188
ENSRNOG00000017130	60414	Rhd	protein_coding	-1.42121	-1.92096	10.0793	0.00149947	0.457058	0.3734
ENSRNOG00000054953	NA	Pcdhb6	pseudogene	-1.65896	-2.43627	15.3067	9.13916e-05	0.207263	0.316668

## Sheet: Broad Curated Genesets
ALL RESULTS						UP FDR < 5%						DOWN FDR < 5%
GENESET	NGenes	Direction	PValue	FDR		GENESET	NGenes	Direction	PValue	FDR		GENESET	NGenes	Direction	PValue	FDR
REACTOME_TCA_CYCLE_AND_RESPIRATORY_ELECTRON_TRANSPORT	140	Down	2.37e-14	3.15e-11		KEGG_LYSOSOME	114	Up	3.52e-07	6.68e-05		REACTOME_TCA_CYCLE_AND_RESPIRATORY_ELECTRON_TRANSPORT	140	Down	2.37e-14	3.15e-11
REACTOME_RESPIRATORY_ELECTRON_TRANSPORT_ATP_SYNTHESIS_BY_CHEMIOSMOTIC_COUPLING_AND_HEAT_PRODUCTION_BY_UNCOUPLING_PROTEINS_	103	Down	3.89e-13	2.58e-10		REACTOME_MRNA_3_END_PROCESSING	33	Up	3.29e-05	0.0025838		REACTOME_RESPIRATORY_ELECTRON_TRANSPORT_ATP_SYNTHESIS_BY_CHEMIOSMOTIC_COUPLING_AND_HEAT_PRODUCTION_BY_UNCOUPLING_PROTEINS_	103	Down	3.89e-13	2.58e-10
REACTOME_RESPIRATORY_ELECTRON_TRANSPORT	87	Down	3.29e-12	1.46e-09		BIOCARTA_NFKB_PATHWAY	22	Up	3.31e-05	0.0025838		REACTOME_RESPIRATORY_ELECTRON_TRANSPORT	87	Down	3.29e-12	1.46e-09
KEGG_PARKINSONS_DISEASE	132	Down	1.54e-10	5.11e-08		REACTOME_CLEAVAGE_OF_GROWING_TRANSCRIPT_IN_THE_TERMINATION_REGION	40	Up	5.12e-05	0.00357808		KEGG_PARKINSONS_DISEASE	132	Down	1.54e-10	5.11e-08
KEGG_OXIDATIVE_PHOSPHORYLATION	131	Down	5.7e-09	1.52e-06		KEGG_ANTIGEN_PROCESSING_AND_PRESENTATION	71	Up	0.000101972	0.00616006		KEGG_OXIDATIVE_PHOSPHORYLATION	131	Down	5.7e-09	1.52e-06
KEGG_LYSOSOME	114	Up	3.52e-07	6.68e-05		PID_TCR_PATHWAY	60	Up	0.000218463	0.0116135		REACTOME_PYRUVATE_METABOLISM_AND_CITRIC_ACID_TCA_CYCLE	40	Down	3.48e-07	6.68e-05
REACTOME_PYRUVATE_METABOLISM_AND_CITRIC_ACID_TCA_CYCLE	40	Down	3.48e-07	6.68e-05		REACTOME_LYSOSOME_VESICLE_BIOGENESIS	23	Up	0.000233218	0.011921		REACTOME_MITOCHONDRIAL_PROTEIN_IMPORT	47	Down	5.72e-07	9.5e-05
REACTOME_MITOCHONDRIAL_PROTEIN_IMPORT	47	Down	5.72e-07	9.5e-05		REACTOME_TCR_SIGNALING	46	Up	0.000366525	0.0156627		REACTOME_CITRIC_ACID_CYCLE_TCA_CYCLE	18	Down	2.99e-06	0.000418775
REACTOME_CITRIC_ACID_CYCLE_TCA_CYCLE	18	Down	2.99e-06	0.000418775		REACTOME_MRNA_SPLICING	103	Up	0.000371061	0.0156627		REACTOME_TRNA_AMINOACYLATION	40	Down	3.15e-06	0.000418775
REACTOME_TRNA_AMINOACYLATION	40	Down	3.15e-06	0.000418775		KEGG_HEMATOPOIETIC_CELL_LINEAGE	65	Up	0.000379856	0.0156627		KEGG_AMINOACYL_TRNA_BIOSYNTHESIS	40	Down	7.94e-06	0.000958982
KEGG_AMINOACYL_TRNA_BIOSYNTHESIS	40	Down	7.94e-06	0.000958982		KEGG_LEISHMANIA_INFECTION	60	Up	0.000388917	0.0156627		KEGG_HUNTINGTONS_DISEASE	169	Down	9.2e-06	0.00101855
KEGG_HUNTINGTONS_DISEASE	169	Down	9.2e-06	0.00101855		REACTOME_TRANS_GOLGI_NETWORK_VESICLE_BUDDING	64	Up	0.000451316	0.0176412		KEGG_ALZHEIMERS_DISEASE	164	Down	1.03e-05	0.00104799
KEGG_ALZHEIMERS_DISEASE	164	Down	1.03e-05	0.00104799		KEGG_AUTOIMMUNE_THYROID_DISEASE	43	Up	0.000481798	0.0182945		KEGG_CARDIAC_MUSCLE_CONTRACTION	69	Down	1.94e-05	0.00184329
KEGG_CARDIAC_MUSCLE_CONTRACTION	69	Down	1.94e-05	0.00184329		KEGG_PRIMARY_IMMUNODEFICIENCY	29	Up	0.00056713	0.0198887		REACTOME_MITOCHONDRIAL_TRNA_AMINOACYLATION	19	Down	2.67e-05	0.00236903
REACTOME_MITOCHONDRIAL_TRNA_AMINOACYLATION	19	Down	2.67e-05	0.00236903		KEGG_GRAFT_VERSUS_HOST_DISEASE	41	Up	0.00066654	0.0216056		REACTOME_STRIATED_MUSCLE_CONTRACTION	26	Down	4.48e-05	0.0033108
REACTOME_MRNA_3_END_PROCESSING	33	Up	3.29e-05	0.0025838		ST_TUMOR_NECROSIS_FACTOR_PATHWAY	31	Up	0.000690219	0.0218405		REACTOME_PKB_MEDIATED_EVENTS	27	Down	6.56e-05	0.00435839
BIOCARTA_NFKB_PATHWAY	22	Up	3.31e-05	0.0025838		REACTOME_MRNA_PROCESSING	150	Up	0.000720047	0.0222545		REACTOME_FORMATION_OF_ATP_BY_CHEMIOSMOTIC_COUPLING	14	Down	7.52e-05	0.00475599
REACTOME_STRIATED_MUSCLE_CONTRACTION	26	Down	4.48e-05	0.0033108		REACTOME_GENERATION_OF_SECOND_MESSENGER_MOLECULES	22	Up	0.000747755	0.0225856		BIOCARTA_PGC1A_PATHWAY	22	Down	0.000132811	0.00767416
REACTOME_CLEAVAGE_OF_GROWING_TRANSCRIPT_IN_THE_TERMINATION_REGION_	40	Up	5.12e-05	0.00357808		REACTOME_PROCESSING_OF_CAPPED_INTRON_CONTAINING_PRE_MRNA	132	Up	0.000820213	0.0242236		REACTOME_MUSCLE_CONTRACTION	44	Down	0.000169125	0.00936529
REACTOME_PKB_MEDIATED_EVENTS	27	Down	6.56e-05	0.00435839		REACTOME_CLASS_A1_RHODOPSIN_LIKE_RECEPTORS	157	Up	0.000860615	0.0248643		BIOCARTA_ETC_PATHWAY	12	Down	0.000290838	0.0141818
REACTOME_FORMATION_OF_ATP_BY_CHEMIOSMOTIC_COUPLING	14	Down	7.52e-05	0.00475599		REACTOME_THE_ROLE_OF_NEF_IN_HIV1_REPLICATION_AND_DISEASE_PATHOGENESIS	44	Up	0.00091883	0.0259814		KEGG_CITRATE_CYCLE_TCA_CYCLE	29	Down	0.000302547	0.0141818
KEGG_ANTIGEN_PROCESSING_AND_PRESENTATION	71	Up	0.000101972	0.00616006		REACTOME_IRON_UPTAKE_AND_TRANSPORT	42	Up	0.000979398	0.0260324		REACTOME_BRANCHED_CHAIN_AMINO_ACID_CATABOLISM	16	Down	0.00030946	0.0141818
BIOCARTA_PGC1A_PATHWAY	22	Down	0.000132811	0.00767416		REACTOME_IMMUNOREGULATORY_INTERACTIONS_BETWEEN_A_LYMPHOID_AND_A_NON_LYMPHOID_CELL	63	Up	0.0010601	0.0273486		REACTOME_MTORC1_MEDIATED_SIGNALLING	11	Down	0.000510256	0.0188369
REACTOME_MUSCLE_CONTRACTION	44	Down	0.000169125	0.00936529		PID_TNF_PATHWAY	48	Up	0.00114633	0.0280654		NABA_BASEMENT_MEMBRANES	35	Down	0.000568675	0.0198887
PID_TCR_PATHWAY	60	Up	0.000218463	0.0116135		REACTOME_CHEMOKINE_RECEPTORS_BIND_CHEMOKINES	39	Up	0.00116147	0.0280654		REACTOME_CREB_PHOSPHORYLATION_THROUGH_THE_ACTIVATION_OF_RAS	23	Down	0.000620363	0.0211401
REACTOME_LYSOSOME_VESICLE_BIOGENESIS	23	Up	0.000233218	0.011921		PID_IL12_2PATHWAY	77	Up	0.00119964	0.0284701		KEGG_PYRUVATE_METABOLISM	35	Down	0.000651724	0.0216056
BIOCARTA_ETC_PATHWAY	12	Down	0.000290838	0.0141818		KEGG_INTESTINAL_IMMUNE_NETWORK_FOR_IGA_PRODUCTION	35	Up	0.00124431	0.0285118		KEGG_VALINE_LEUCINE_AND_ISOLEUCINE_BIOSYNTHESIS	12	Down	0.000951957	0.0260324
KEGG_CITRATE_CYCLE_TCA_CYCLE	29	Down	0.000302547	0.0141818		PID_E2F_PATHWAY	66	Up	0.00129049	0.0290688		BIOCARTA_KREB_PATHWAY	8	Down	0.000962109	0.0260324
REACTOME_BRANCHED_CHAIN_AMINO_ACID_CATABOLISM	16	Down	0.00030946	0.0141818		REACTOME_TRAFFICKING_AND_PROCESSING_OF_ENDOSOMAL_TLR	11	Up	0.00133393	0.0295466		REACTOME_GLUCOSE_METABOLISM	61	Down	0.00107007	0.0273486
REACTOME_TCR_SIGNALING	46	Up	0.000366525	0.0156627		REACTOME_PD1_SIGNALING	13	Up	0.00141598	0.0307327		REACTOME_ACTIVATION_OF_NMDA_RECEPTOR_UPON_GLUTAMATE_BINDING_AND_POSTSYNAPTIC_EVENTS	31	Down	0.00115137	0.0280654
REACTOME_MRNA_SPLICING	103	Up	0.000371061	0.0156627		KEGG_CHEMOKINE_SIGNALING_PATHWAY	160	Up	0.00171982	0.0340423		REACTOME_ENERGY_DEPENDENT_REGULATION_OF_MTOR_BY_LKB1_AMPK	16	Down	0.00123645	0.0285118
KEGG_HEMATOPOIETIC_CELL_LINEAGE	65	Up	0.000379856	0.0156627		KEGG_ALLOGRAFT_REJECTION	43	Up	0.00174247	0.0340423		REACTOME_PYRUVATE_METABOLISM	19	Down	0.00143373	0.0307327
KEGG_LEISHMANIA_INFECTION	60	Up	0.000388917	0.0156627		KEGG_CYTOKINE_CYTOKINE_RECEPTOR_INTERACTION	187	Up	0.00196804	0.0373647		KEGG_GLYCOLYSIS_GLUCONEOGENESIS	46	Down	0.00147062	0.031023
REACTOME_TRANS_GOLGI_NETWORK_VESICLE_BUDDING	64	Up	0.000451316	0.0176412		REACTOME_G_ALPHA_I_SIGNALLING_EVENTS	114	Up	0.00222126	0.0398225		KEGG_HYPERTROPHIC_CARDIOMYOPATHY_HCM	72	Down	0.00151456	0.0314507
KEGG_AUTOIMMUNE_THYROID_DISEASE	43	Up	0.000481798	0.0182945		KEGG_TYPE_I_DIABETES_MELLITUS	45	Up	0.00222495	0.0398225		REACTOME_METABOLISM_OF_AMINO_ACIDS_AND_DERIVATIVES	160	Down	0.00156145	0.0319257
REACTOME_MTORC1_MEDIATED_SIGNALLING	11	Down	0.000510256	0.0188369		REACTOME_TRANSPORT_OF_MATURE_TRANSCRIPT_TO_CYTOPLASM	53	Up	0.00228447	0.0398225		REACTOME_UNBLOCKING_OF_NMDA_RECEPTOR_GLUTAMATE_BINDING_AND_ACTIVATION	10	Down	0.00174334	0.0340423
KEGG_PRIMARY_IMMUNODEFICIENCY	29	Up	0.00056713	0.0198887		REACTOME_INTERFERON_ALPHA_BETA_SIGNALING	61	Up	0.00231742	0.0398225		REACTOME_ANTIGEN_PROCESSING_UBIQUITINATION_PROTEASOME_DEGRADATION	189	Down	0.00176743	0.0340423
NABA_BASEMENT_MEMBRANES	35	Down	0.000568675	0.0198887		PID_CD8_TCR_PATHWAY	68	Up	0.0023191	0.0398225		BIOCARTA_NFAT_PATHWAY	46	Down	0.0022866	0.0398225
REACTOME_CREB_PHOSPHORYLATION_THROUGH_THE_ACTIVATION_OF_RAS	23	Down	0.000620363	0.0211401		REACTOME_HDL_MEDIATED_LIPID_TRANSPORT	10	Up	0.00235596	0.0398225		REACTOME_CYTOSOLIC_TRNA_AMINOACYLATION	23	Down	0.00239033	0.0398225
KEGG_GRAFT_VERSUS_HOST_DISEASE	41	Up	0.00066654	0.0216056		BIOCARTA_SODD_PATHWAY	9	Up	0.00237051	0.0398225		BIOCARTA_HDAC_PATHWAY	28	Down	0.00254633	0.0408833
KEGG_PYRUVATE_METABOLISM	35	Down	0.000651724	0.0216056		KEGG_CELL_ADHESION_MOLECULES_CAMS	122	Up	0.00239714	0.0398225		REACTOME_CREB_PHOSPHORYLATION_THROUGH_THE_ACTIVATION_OF_CAMKII	12	Down	0.0027271	0.0431466
ST_TUMOR_NECROSIS_FACTOR_PATHWAY	31	Up	0.000690219	0.0218405		REACTOME_INTERFERON_GAMMA_SIGNALING	70	Up	0.00244159	0.0400602		KEGG_VALINE_LEUCINE_AND_ISOLEUCINE_DEGRADATION	43	Down	0.00277693	0.0432429
REACTOME_MRNA_PROCESSING	150	Up	0.000720047	0.0222545		BIOCARTA_RELA_PATHWAY	15	Up	0.00255329	0.0408833		REACTOME_POST_NMDA_RECEPTOR_ACTIVATION_EVENTS	28	Down	0.00285457	0.0432429
REACTOME_GENERATION_OF_SECOND_MESSENGER_MOLECULES	22	Up	0.000747755	0.0225856		REACTOME_GOLGI_ASSOCIATED_VESICLE_BIOGENESIS	55	Up	0.00280347	0.0432429		REACTOME_GLUCONEOGENESIS	28	Down	0.00293292	0.0433094
REACTOME_PROCESSING_OF_CAPPED_INTRON_CONTAINING_PRE_MRNA	132	Up	0.000820213	0.0242236		REACTOME_GPCR_LIGAND_BINDING	216	Up	0.00287744	0.0432429		REACTOME_PI3K_CASCADE	56	Down	0.00313773	0.0458247
REACTOME_CLASS_A1_RHODOPSIN_LIKE_RECEPTORS	157	Up	0.000860615	0.0248643		BIOCARTA_TID_PATHWAY	16	Up	0.00289587	0.0432429		REACTOME_REGULATION_OF_RHEB_GTPASE_ACTIVITY_BY_AMPK	9	Down	0.00317864	0.0459176
REACTOME_THE_ROLE_OF_NEF_IN_HIV1_REPLICATION_AND_DISEASE_PATHOGENESIS	44	Up	0.00091883	0.0259814		REACTOME_SIGNALING_BY_RHO_GTPASES	108	Up	0.00324234	0.0463341		REACTOME_REGULATION_OF_AMPK_ACTIVITY_VIA_LKB1	13	Down	0.0035425	0.0487245
REACTOME_IRON_UPTAKE_AND_TRANSPORT	42	Up	0.000979398	0.0260324		BIOCARTA_DEATH_PATHWAY	31	Up	0.00335551	0.0474412		BIOCARTA_EIF4_PATHWAY	25	Down	0.00360499	0.0487245
KEGG_VALINE_LEUCINE_AND_ISOLEUCINE_BIOSYNTHESIS	12	Down	0.000951957	0.0260324		PID_BARD1_PATHWAY	26	Up	0.00346576	0.0484842
BIOCARTA_KREB_PATHWAY	8	Down	0.000962109	0.0260324		REACTOME_N_GLYCAN_ANTENNAE_ELONGATION	11	Up	0.00360478	0.0487245
REACTOME_IMMUNOREGULATORY_INTERACTIONS_BETWEEN_A_LYMPHOID_AND_A_NON_LYMPHOID_CELL	63	Up	0.0010601	0.0273486		KEGG_COMPLEMENT_AND_COAGULATION_CASCADES	51	Up	0.00372847	0.0487245
REACTOME_GLUCOSE_METABOLISM	61	Down	0.00107007	0.0273486		KEGG_PATHOGENIC_ESCHERICHIA_COLI_INFECTION	51	Up	0.00374014	0.0487245
PID_TNF_PATHWAY	48	Up	0.00114633	0.0280654		REACTOME_N_GLYCAN_ANTENNAE_ELONGATION_IN_THE_MEDIAL_TRANS_GOLGI	15	Up	0.00375304	0.0487245
REACTOME_CHEMOKINE_RECEPTORS_BIND_CHEMOKINES	39	Up	0.00116147	0.0280654		BIOCARTA_TNFR2_PATHWAY	17	Up	0.00378675	0.0487245
REACTOME_ACTIVATION_OF_NMDA_RECEPTOR_UPON_GLUTAMATE_BINDING_AND_POSTSYNAPTIC_EVENTS	31	Down	0.00115137	0.0280654		KEGG_SPLICEOSOME	124	Up	0.00382945	0.0487245
PID_IL12_2PATHWAY	77	Up	0.00119964	0.0284701		BIOCARTA_CLASSIC_PATHWAY	12	Up	0.00384423	0.0487245
KEGG_INTESTINAL_IMMUNE_NETWORK_FOR_IGA_PRODUCTION	35	Up	0.00124431	0.0285118		PID_PI3KCI_PATHWAY	48	Up	0.00386049	0.0487245
REACTOME_ENERGY_DEPENDENT_REGULATION_OF_MTOR_BY_LKB1_AMPK	16	Down	0.00123645	0.0285118		REACTOME_DNA_STRAND_ELONGATION	32	Up	0.00389703	0.0487245
PID_E2F_PATHWAY	66	Up	0.00129049	0.0290688		KEGG_ASTHMA	18	Up	0.00392289	0.0487245
REACTOME_TRAFFICKING_AND_PROCESSING_OF_ENDOSOMAL_TLR	11	Up	0.00133393	0.0295466
REACTOME_PD1_SIGNALING	13	Up	0.00141598	0.0307327
REACTOME_PYRUVATE_METABOLISM	19	Down	0.00143373	0.0307327
KEGG_GLYCOLYSIS_GLUCONEOGENESIS	46	Down	0.00147062	0.031023
KEGG_HYPERTROPHIC_CARDIOMYOPATHY_HCM	72	Down	0.00151456	0.0314507
REACTOME_METABOLISM_OF_AMINO_ACIDS_AND_DERIVATIVES	160	Down	0.00156145	0.0319257
KEGG_CHEMOKINE_SIGNALING_PATHWAY	160	Up	0.00171982	0.0340423
KEGG_ALLOGRAFT_REJECTION	43	Up	0.00174247	0.0340423
REACTOME_UNBLOCKING_OF_NMDA_RECEPTOR_GLUTAMATE_BINDING_AND_ACTIVATION	10	Down	0.00174334	0.0340423
REACTOME_ANTIGEN_PROCESSING_UBIQUITINATION_PROTEASOME_DEGRADATION	189	Down	0.00176743	0.0340423
KEGG_CYTOKINE_CYTOKINE_RECEPTOR_INTERACTION	187	Up	0.00196804	0.0373647
REACTOME_G_ALPHA_I_SIGNALLING_EVENTS	114	Up	0.00222126	0.0398225
KEGG_TYPE_I_DIABETES_MELLITUS	45	Up	0.00222495	0.0398225
REACTOME_TRANSPORT_OF_MATURE_TRANSCRIPT_TO_CYTOPLASM	53	Up	0.00228447	0.0398225
REACTOME_INTERFERON_ALPHA_BETA_SIGNALING	61	Up	0.00231742	0.0398225
PID_CD8_TCR_PATHWAY	68	Up	0.0023191	0.0398225
REACTOME_HDL_MEDIATED_LIPID_TRANSPORT	10	Up	0.00235596	0.0398225
BIOCARTA_SODD_PATHWAY	9	Up	0.00237051	0.0398225
KEGG_CELL_ADHESION_MOLECULES_CAMS	122	Up	0.00239714	0.0398225
BIOCARTA_NFAT_PATHWAY	46	Down	0.0022866	0.0398225
REACTOME_CYTOSOLIC_TRNA_AMINOACYLATION	23	Down	0.00239033	0.0398225
REACTOME_INTERFERON_GAMMA_SIGNALING	70	Up	0.00244159	0.0400602
BIOCARTA_RELA_PATHWAY	15	Up	0.00255329	0.0408833
BIOCARTA_HDAC_PATHWAY	28	Down	0.00254633	0.0408833
REACTOME_CREB_PHOSPHORYLATION_THROUGH_THE_ACTIVATION_OF_CAMKII	12	Down	0.0027271	0.0431466
REACTOME_GOLGI_ASSOCIATED_VESICLE_BIOGENESIS	55	Up	0.00280347	0.0432429
REACTOME_GPCR_LIGAND_BINDING	216	Up	0.00287744	0.0432429
BIOCARTA_TID_PATHWAY	16	Up	0.00289587	0.0432429
KEGG_VALINE_LEUCINE_AND_ISOLEUCINE_DEGRADATION	43	Down	0.00277693	0.0432429
REACTOME_POST_NMDA_RECEPTOR_ACTIVATION_EVENTS	28	Down	0.00285457	0.0432429
REACTOME_GLUCONEOGENESIS	28	Down	0.00293292	0.0433094
REACTOME_PI3K_CASCADE	56	Down	0.00313773	0.0458247
REACTOME_REGULATION_OF_RHEB_GTPASE_ACTIVITY_BY_AMPK	9	Down	0.00317864	0.0459176
REACTOME_SIGNALING_BY_RHO_GTPASES	108	Up	0.00324234	0.0463341
BIOCARTA_DEATH_PATHWAY	31	Up	0.00335551	0.0474412
PID_BARD1_PATHWAY	26	Up	0.00346576	0.0484842
REACTOME_N_GLYCAN_ANTENNAE_ELONGATION	11	Up	0.00360478	0.0487245
KEGG_COMPLEMENT_AND_COAGULATION_CASCADES	51	Up	0.00372847	0.0487245
KEGG_PATHOGENIC_ESCHERICHIA_COLI_INFECTION	51	Up	0.00374014	0.0487245
REACTOME_N_GLYCAN_ANTENNAE_ELONGATION_IN_THE_MEDIAL_TRANS_GOLGI	15	Up	0.00375304	0.0487245
BIOCARTA_TNFR2_PATHWAY	17	Up	0.00378675	0.0487245
KEGG_SPLICEOSOME	124	Up	0.00382945	0.0487245
BIOCARTA_CLASSIC_PATHWAY	12	Up	0.00384423	0.0487245
PID_PI3KCI_PATHWAY	48	Up	0.00386049	0.0487245
REACTOME_DNA_STRAND_ELONGATION	32	Up	0.00389703	0.0487245
KEGG_ASTHMA	18	Up	0.00392289	0.0487245
REACTOME_REGULATION_OF_AMPK_ACTIVITY_VIA_LKB1	13	Down	0.0035425	0.0487245
BIOCARTA_EIF4_PATHWAY	25	Down	0.00360499	0.0487245
KEGG_NOD_LIKE_RECEPTOR_SIGNALING_PATHWAY	58	Up	0.00414782	0.0509494
REACTOME_FANCONI_ANEMIA_PATHWAY	22	Up	0.00422695	0.0509494
REACTOME_PHOSPHORYLATION_OF_CD3_AND_TCR_ZETA_CHAINS	12	Up	0.00425471	0.0509494
PID_AURORA_B_PATHWAY	38	Up	0.00425537	0.0509494
REACTOME_NEF_MEDIATES_DOWN_MODULATION_OF_CELL_SURFACE_RECEPTORS_BY_RECRUITING_THEM_TO_CLATHRIN_ADAPTERS	37	Up	0.00431547	0.0512077
REACTOME_INNATE_IMMUNE_SYSTEM	199	Up	0.00439683	0.0517114
REACTOME_RNA_POL_II_TRANSCRIPTION	95	Up	0.00454455	0.0525547
PID_HIV_NEF_PATHWAY	35	Up	0.00454762	0.0525547
REACTOME_DOWNSTREAM_TCR_SIGNALING	30	Up	0.00472715	0.0539837
KEGG_CYTOSOLIC_DNA_SENSING_PATHWAY	38	Up	0.00475441	0.0539837
REACTOME_RAS_ACTIVATION_UOPN_CA2_INFUX_THROUGH_NMDA_RECEPTOR	14	Down	0.00479313	0.0539837
BIOCARTA_HIVNEF_PATHWAY	58	Up	0.00503364	0.0559567
BIOCARTA_NKT_PATHWAY	24	Up	0.00505252	0.0559567
PID_PLK1_PATHWAY	47	Up	0.00523218	0.0574675
BIOCARTA_TCRA_PATHWAY	9	Up	0.00536843	0.0584807
REACTOME_BINDING_AND_ENTRY_OF_HIV_VIRION	5	Up	0.00545231	0.0589116
REACTOME_CALNEXIN_CALRETICULIN_CYCLE	10	Up	0.00550444	0.0589952
BIOCARTA_FEEDER_PATHWAY	10	Down	0.00565337	0.0601067
REACTOME_AMINO_ACID_SYNTHESIS_AND_INTERCONVERSION_TRANSAMINATION	16	Down	0.00573408	0.0604809
KEGG_SYSTEMIC_LUPUS_ERYTHEMATOSUS	64	Up	0.00580434	0.0606354
REACTOME_INSULIN_RECEPTOR_SIGNALLING_CASCADE	72	Down	0.00583998	0.0606354
PID_FANCONI_PATHWAY	45	Up	0.00597496	0.0610981
REACTOME_EXTRINSIC_PATHWAY_FOR_APOPTOSIS	10	Up	0.00599073	0.0610981
REACTOME_REGULATION_OF_PYRUVATE_DEHYDROGENASE_PDH_COMPLEX	13	Down	0.00602246	0.0610981
REACTOME_RIP_MEDIATED_NFKB_ACTIVATION_VIA_DAI	17	Up	0.00626675	0.062746
KEGG_N_GLYCAN_BIOSYNTHESIS	42	Up	0.00631944	0.062746
REACTOME_PROCESSING_OF_INTRONLESS_PRE_MRNAS	13	Up	0.00632653	0.062746
BIOCARTA_COMP_PATHWAY	14	Up	0.00639654	0.0629704
PID_IL8_CXCR2_PATHWAY	34	Up	0.00647104	0.0632354
REACTOME_IKK_COMPLEX_RECRUITMENT_MEDIATED_BY_RIP1	8	Up	0.00673443	0.0653289
REACTOME_PROCESSING_OF_CAPPED_INTRONLESS_PRE_MRNA	20	Up	0.00680687	0.0655531
BIOCARTA_FREE_PATHWAY	8	Up	0.0069646	0.0664567
REACTOME_E2F_MEDIATED_REGULATION_OF_DNA_REPLICATION	33	Up	0.00702417	0.0664567
PID_NFAT_TFPATHWAY	40	Up	0.00705071	0.0664567
REACTOME_G2_M_CHECKPOINTS	40	Up	0.0072121	0.0674992
KEGG_PROPANOATE_METABOLISM	29	Down	0.00729606	0.0678074
PID_TOLL_ENDOGENOUS_PATHWAY	22	Up	0.00752016	0.0694049
PID_NFKAPPAB_CANONICAL_PATHWAY	21	Up	0.00761477	0.0697933
REACTOME_ADP_SIGNALLING_THROUGH_P2RY12	17	Up	0.0076758	0.0698708
PID_IL23_PATHWAY	29	Up	0.00782834	0.0707617
BIOCARTA_RANMS_PATHWAY	11	Up	0.00788016	0.0707617
BIOCARTA_NO2IL12_PATHWAY	15	Up	0.0081039	0.0722824
REACTOME_LAGGING_STRAND_SYNTHESIS	21	Up	0.00818562	0.0725245
ST_GAQ_PATHWAY	25	Up	0.00835956	0.0735752
PID_INTEGRIN4_PATHWAY	10	Down	0.0085491	0.0747484
REACTOME_TRANSLOCATION_OF_ZAP_70_TO_IMMUNOLOGICAL_SYNAPSE	9	Up	0.00883081	0.0764117
REACTOME_SIGNALING_BY_ILS	98	Up	0.0088987	0.0764117
KEGG_DRUG_METABOLISM_OTHER_ENZYMES	26	Up	0.00893788	0.0764117
REACTOME_MITOTIC_PROMETAPHASE	86	Up	0.00904508	0.0764117
BIOCARTA_DC_PATHWAY	16	Up	0.00905069	0.0764117
KEGG_DNA_REPLICATION	35	Up	0.00908431	0.0764117
PID_IL27_PATHWAY	22	Up	0.00941164	0.0773968
REACTOME_VIF_MEDIATED_DEGRADATION_OF_APOBEC3G	52	Down	0.00932985	0.0773968
KEGG_INSULIN_SIGNALING_PATHWAY	126	Down	0.00941338	0.0773968
KEGG_DILATED_CARDIOMYOPATHY	76	Down	0.00943438	0.0773968
PID_AMB2_NEUTROPHILS_PATHWAY	39	Up	0.00951199	0.0775548
REACTOME_G0_AND_EARLY_G1	24	Up	0.0096702	0.078364
BIOCARTA_CTL_PATHWAY	33	Up	0.00996584	0.0802703
REACTOME_ANTIGEN_ACTIVATES_B_CELL_RECEPTOR_LEADING_TO_GENERATION_OF_SECOND_MESSENGERS	30	Up	0.0102844	0.0823368
REACTOME_SMAD2_SMAD3_SMAD4_HETEROTRIMER_REGULATES_TRANSCRIPTION	28	Up	0.0103548	0.0824045
REACTOME_COMPLEMENT_CASCADE	21	Up	0.010557	0.0835137
REACTOME_CHROMOSOME_MAINTENANCE	81	Up	0.0106669	0.0838835
REACTOME_LIPOPROTEIN_METABOLISM	18	Up	0.0109077	0.0852729
REACTOME_N_GLYCAN_TRIMMING_IN_THE_ER_AND_CALNEXIN_CALRETICULIN_CYCLE	13	Up	0.0110079	0.085553
REACTOME_GPCR_DOWNSTREAM_SIGNALING	312	Up	0.0112402	0.0861285
REACTOME_PLATELET_ACTIVATION_SIGNALING_AND_AGGREGATION	184	Up	0.0112704	0.0861285
REACTOME_NUCLEOTIDE_BINDING_DOMAIN_LEUCINE_RICH_REPEAT_CONTAINING_RECEPTOR_NLR_SIGNALING_PATHWAYS	44	Up	0.0113412	0.0861285
REACTOME_MITOCHONDRIAL_FATTY_ACID_BETA_OXIDATION	15	Down	0.0113404	0.0861285
REACTOME_TRAF6_MEDIATED_NFKB_ACTIVATION	20	Up	0.011682	0.0882124
REACTOME_ACTIVATED_AMPK_STIMULATES_FATTY_ACID_OXIDATION_IN_MUSCLE	17	Down	0.0118739	0.0891547
REACTOME_REGULATION_OF_ORNITHINE_DECARBOXYLASE_ODC	47	Down	0.0119968	0.089572
REACTOME_POL_SWITCHING	13	Up	0.0120743	0.0896464
BIOCARTA_RHO_PATHWAY	33	Up	0.0122082	0.0901372
REACTOME_CYTOKINE_SIGNALING_IN_IMMUNE_SYSTEM	247	Up	0.0122901	0.0902407
BIOCARTA_ATRBRCA_PATHWAY	19	Up	0.0127827	0.0933418
REACTOME_REGULATION_OF_IFNG_SIGNALING	13	Up	0.0137676	0.0997859
BIOCARTA_AHSP_PATHWAY	17	Down	0.0138154	0.0997859
REACTOME_SIGNAL_AMPLIFICATION	27	Up	0.0142539	0.10224
REACTOME_APOBEC3G_MEDIATED_RESISTANCE_TO_HIV1_INFECTION	7	Up	0.014309	0.10224
SA_MMP_CYTOKINE_CONNECTION	13	Up	0.0145561	0.102899
KEGG_GLYOXYLATE_AND_DICARBOXYLATE_METABOLISM	15	Down	0.0145256	0.102899
BIOCARTA_P53_PATHWAY	15	Up	0.0148113	0.103601
REACTOME_GLUTAMATE_NEUROTRANSMITTER_RELEASE_CYCLE	11	Down	0.0147474	0.103601
REACTOME_TAK1_ACTIVATES_NFKB_BY_PHOSPHORYLATION_AND_ACTIVATION_OF_IKKS_COMPLEX	24	Up	0.0150744	0.10472
REACTOME_ACYL_CHAIN_REMODELLING_OF_PG	12	Up	0.0151288	0.10472
KEGG_UBIQUITIN_MEDIATED_PROTEOLYSIS	126	Down	0.0157118	0.108192
BIOCARTA_BLYMPHOCYTE_PATHWAY	12	Up	0.0159152	0.109027
REACTOME_G_PROTEIN_BETA_GAMMA_SIGNALLING	24	Up	0.016524	0.111638
PID_INTEGRIN2_PATHWAY	19	Up	0.0165363	0.111638
KEGG_ARRHYTHMOGENIC_RIGHT_VENTRICULAR_CARDIOMYOPATHY_ARVC	67	Down	0.0165483	0.111638
REACTOME_TELOMERE_MAINTENANCE	48	Up	0.0172282	0.115244
PID_IL8_CXCR1_PATHWAY	25	Up	0.017406	0.115244
REACTOME_PEPTIDE_LIGAND_BINDING_RECEPTORS	93	Up	0.0174951	0.115244
ST_IL_13_PATHWAY	7	Up	0.017546	0.115244
REACTOME_INTERFERON_SIGNALING	149	Up	0.0175847	0.115244
BIOCARTA_TNFR1_PATHWAY	29	Up	0.017603	0.115244
REACTOME_GLYCOLYSIS	27	Down	0.0178614	0.116362
REACTOME_THROMBIN_SIGNALLING_THROUGH_PROTEINASE_ACTIVATED_RECEPTORS_PARS	28	Up	0.0184778	0.119737
BIOCARTA_TH1TH2_PATHWAY	16	Up	0.0185597	0.119737
PID_CXCR4_PATHWAY	100	Up	0.01897	0.120848
BIOCARTA_CD40_PATHWAY	15	Up	0.0190866	0.120848
REACTOME_EARLY_PHASE_OF_HIV_LIFE_CYCLE	16	Up	0.0191803	0.120848
BIOCARTA_41BB_PATHWAY	15	Up	0.0192339	0.120848
BIOCARTA_CASPASE_PATHWAY	23	Up	0.0192376	0.120848
PID_RAC1_PATHWAY	53	Up	0.0193609	0.120848
REACTOME_NEF_MEDIATED_DOWNREGULATION_OF_MHC_CLASS_I_COMPLEX_CELL_SURFACE_EXPRESSION	26	Up	0.0193684	0.120848
BIOCARTA_THELPER_PATHWAY	12	Up	0.0197203	0.122177
REACTOME_G1_S_SPECIFIC_TRANSCRIPTION	15	Up	0.0197653	0.122177
REACTOME_TOLL_RECEPTOR_CASCADES	114	Up	0.0200611	0.123169
PID_IL4_2PATHWAY	58	Up	0.020111	0.123169
KEGG_EPITHELIAL_CELL_SIGNALING_IN_HELICOBACTER_PYLORI_INFECTION	64	Up	0.0204304	0.124551
REACTOME_METAL_ION_SLC_TRANSPORTERS	20	Up	0.0206467	0.125294
PID_FCER1_PATHWAY	62	Up	0.0211396	0.127702
KEGG_APOPTOSIS	77	Up	0.0215771	0.129699
PID_TXA2PATHWAY	56	Up	0.0216818	0.129699
PID_RB_1PATHWAY	62	Up	0.0218525	0.129699
KEGG_JAK_STAT_SIGNALING_PATHWAY	109	Up	0.021904	0.129699
REACTOME_INITIAL_TRIGGERING_OF_COMPLEMENT	11	Up	0.021958	0.129699
REACTOME_ACTIVATION_OF_ATR_IN_RESPONSE_TO_REPLICATION_STRESS	35	Up	0.0225744	0.132749
KEGG_ERBB_SIGNALING_PATHWAY	83	Down	0.0226981	0.132889
BIOCARTA_TCYTOTOXIC_PATHWAY	12	Up	0.0231938	0.135195
REACTOME_GLYCOGEN_BREAKDOWN_GLYCOGENOLYSIS	16	Down	0.0233061	0.135257
REACTOME_PROCESSIVE_SYNTHESIS_ON_THE_LAGGING_STRAND	17	Up	0.0235704	0.136196
BIOCARTA_SALMONELLA_PATHWAY	14	Up	0.0242319	0.139412
BIOCARTA_TCAPOPTOSIS_PATHWAY	8	Up	0.0245018	0.140357
PID_THROMBIN_PAR1_PATHWAY	44	Up	0.0249164	0.14212
REACTOME_PERK_REGULATED_GENE_EXPRESSION	24	Up	0.0251426	0.142797
REACTOME_SIGNAL_REGULATORY_PROTEIN_SIRP_FAMILY_INTERACTIONS	10	Up	0.0253363	0.143285
REACTOME_ACTIVATION_OF_THE_PRE_REPLICATIVE_COMPLEX	30	Up	0.0255497	0.143879
SA_CASPASE_CASCADE	19	Up	0.0256793	0.143999
KEGG_ALANINE_ASPARTATE_AND_GLUTAMATE_METABOLISM	25	Down	0.0259892	0.145125
REACTOME_SYNTHESIS_OF_PIPS_AT_THE_GOLGI_MEMBRANE	14	Up	0.0261211	0.145251
KEGG_GLYCOSAMINOGLYCAN_DEGRADATION	16	Up	0.0267095	0.147904
BIOCARTA_CDC42RAC_PATHWAY	18	Up	0.0269255	0.148481
REACTOME_TRANSPORT_OF_GLUCOSE_AND_OTHER_SUGARS_BILE_SALTS_AND_ORGANIC_ACIDS_METAL_IONS_AND_AMINE_COMPOUNDS	53	Up	0.0282287	0.155025
SA_PROGRAMMED_CELL_DEATH	13	Up	0.0284957	0.155208
REACTOME_OXYGEN_DEPENDENT_PROLINE_HYDROXYLATION_OF_HYPOXIA_INDUCIBLE_FACTOR_ALPHA	17	Down	0.028401	0.155208
REACTOME_TRAFFICKING_OF_AMPA_RECEPTORS	24	Down	0.0287067	0.155719
KEGG_CELL_CYCLE	116	Up	0.0288444	0.15583
REACTOME_LATENT_INFECTION_OF_HOMO_SAPIENS_WITH_MYCOBACTERIUM_TUBERCULOSIS	26	Up	0.0290532	0.156323
REACTOME_G_BETA_GAMMA_SIGNALLING_THROUGH_PI3KGAMMA	21	Up	0.0297276	0.158029
REACTOME_GPVI_MEDIATED_ACTIVATION_CASCADE	32	Up	0.0297359	0.158029
REACTOME_CD28_DEPENDENT_VAV1_PATHWAY	11	Up	0.0298158	0.158029
KEGG_FATTY_ACID_METABOLISM	36	Down	0.029846	0.158029
BIOCARTA_AKAP95_PATHWAY	11	Up	0.0302245	0.158738
PID_AP1_PATHWAY	82	Up	0.0303348	0.158738
REACTOME_RIG_I_MDA5_MEDIATED_INDUCTION_OF_IFN_ALPHA_BETA_PATHWAYS	55	Up	0.0303382	0.158738
BIOCARTA_MTOR_PATHWAY	26	Down	0.0306814	0.159904
NABA_ECM_REGULATORS	156	Up	0.030908	0.160456
REACTOME_XENOBIOTICS	5	Up	0.0310484	0.160557
REACTOME_G_BETA_GAMMA_SIGNALLING_THROUGH_PLC_BETA	16	Up	0.0314647	0.16208
REACTOME_THROMBOXANE_SIGNALLING_THROUGH_TP_RECEPTOR	19	Up	0.0318167	0.162715
REACTOME_SIGNALING_BY_WNT	63	Down	0.031833	0.162715
KEGG_GLYCINE_SERINE_AND_THREONINE_METABOLISM	23	Down	0.0324783	0.165378
PID_TELOMERASE_PATHWAY	74	Up	0.0326472	0.165603
PID_RAC1_REG_PATHWAY	40	Up	0.0334341	0.167864
REACTOME_REGULATION_OF_IFNA_SIGNALING	10	Up	0.0335535	0.167864
REACTOME_TRANSCRIPTION	153	Up	0.0335981	0.167864
PID_A6B1_A6B4_INTEGRIN_PATHWAY	45	Down	0.0334942	0.167864
PID_EPHA_FWDPATHWAY	29	Up	0.0338554	0.168516
REACTOME_NOD1_2_SIGNALING_PATHWAY	29	Up	0.0351069	0.173341
REACTOME_GLUTATHIONE_CONJUGATION	15	Up	0.035136	0.173341
REACTOME_TRANSFERRIN_ENDOCYTOSIS_AND_RECYCLING	23	Up	0.0354769	0.173341
BIOCARTA_CREB_PATHWAY	26	Down	0.0352823	0.173341
BIOCARTA_PROTEASOME_PATHWAY	29	Down	0.0354301	0.173341
REACTOME_DESTABILIZATION_OF_MRNA_BY_AUF1_HNRNP_D0	50	Down	0.035788	0.174221
PID_IL6_7_PATHWAY	45	Up	0.0361453	0.174818
PID_CMYB_PATHWAY	75	Up	0.0363275	0.174818
REACTOME_ASPARAGINE_N_LINKED_GLYCOSYLATION	73	Up	0.0365241	0.174818
BIOCARTA_VEGF_PATHWAY	29	Down	0.0362907	0.174818
BIOCARTA_MEF2D_PATHWAY	21	Down	0.0365685	0.174818
PID_S1P_META_PATHWAY	21	Up	0.0368961	0.175546
REACTOME_NA_CL_DEPENDENT_NEUROTRANSMITTER_TRANSPORTERS	6	Up	0.0372295	0.175546
PID_FOXM1_PATHWAY	38	Up	0.0373285	0.175546
BIOCARTA_GLYCOLYSIS_PATHWAY	10	Down	0.0373027	0.175546
REACTOME_REGULATION_OF_HYPOXIA_INDUCIBLE_FACTOR_HIF_BY_OXYGEN	23	Down	0.0373811	0.175546
KEGG_NATURAL_KILLER_CELL_MEDIATED_CYTOTOXICITY	111	Up	0.0377731	0.176619
BIOCARTA_FAS_PATHWAY	29	Up	0.0381121	0.176619
PID_BCR_5PATHWAY	68	Up	0.0381412	0.176619
BIOCARTA_INSULIN_PATHWAY	22	Down	0.0380792	0.176619
SA_REG_CASCADE_OF_CYCLIN_EXPR	11	Up	0.0383397	0.176763
REACTOME_DNA_REPLICATION	190	Up	0.0384486	0.176763
PID_IGF1_PATHWAY	32	Down	0.0385713	0.176763
KEGG_SPHINGOLIPID_METABOLISM	35	Up	0.0390745	0.178155
REACTOME_NFKB_ACTIVATION_THROUGH_FADD_RIP1_PATHWAY_MEDIATED_BY_CASPASE_8_AND10	10	Up	0.0391432	0.178155
REACTOME_PROSTACYCLIN_SIGNALLING_THROUGH_PROSTACYCLIN_RECEPTOR	14	Up	0.0397292	0.180205
REACTOME_EXTENSION_OF_TELOMERES	29	Up	0.0402465	0.181931
BIOCARTA_LAIR_PATHWAY	12	Up	0.0413837	0.186437
BIOCARTA_MCM_PATHWAY	18	Up	0.0415259	0.186446
ST_T_CELL_SIGNAL_TRANSDUCTION	42	Up	0.0421892	0.188786
REACTOME_DESTABILIZATION_OF_MRNA_BY_TRISTETRAPROLIN_TTP	16	Up	0.0438993	0.195779
KEGG_PEROXISOME	69	Down	0.0440834	0.195943
REACTOME_CELL_SURFACE_INTERACTIONS_AT_THE_VASCULAR_WALL	77	Up	0.04461	0.19667
BIOCARTA_RNA_PATHWAY	9	Up	0.044691	0.19667
BIOCARTA_CACAM_PATHWAY	13	Down	0.044667	0.19667
REACTOME_SIGNALING_BY_GPCR	395	Up	0.0449009	0.196942
REACTOME_GAP_JUNCTION_DEGRADATION	9	Up	0.0454923	0.198879
PID_INTEGRIN5_PATHWAY	15	Up	0.0459609	0.200052
REACTOME_UNFOLDED_PROTEIN_RESPONSE	71	Up	0.0462772	0.200052
KEGG_CIRCADIAN_RHYTHM_MAMMAL	13	Down	0.0462846	0.200052
REACTOME_AUTODEGRADATION_OF_THE_E3_UBIQUITIN_LIGASE_COP1	47	Down	0.0463628	0.200052
REACTOME_PHASE_II_CONJUGATION	33	Up	0.0466924	0.200822
PID_ARF6_PATHWAY	33	Up	0.0469816	0.201415
PID_S1P_S1P4_PATHWAY	14	Up	0.0479979	0.20511
BIOCARTA_IL22BP_PATHWAY	13	Up	0.0482371	0.205471
BIOCARTA_CELLCYCLE_PATHWAY	21	Up	0.0486124	0.206409
KEGG_MTOR_SIGNALING_PATHWAY	48	Down	0.0492461	0.208433
BIOCARTA_ASBCELL_PATHWAY	9	Up	0.049813	0.209073
REACTOME_LIPID_DIGESTION_MOBILIZATION_AND_TRANSPORT	28	Up	0.0499868	0.209073
BIOCARTA_CSK_PATHWAY	17	Up	0.0500265	0.209073
BIOCARTA_GPCR_PATHWAY	32	Down	0.0495808	0.209073
KEGG_RNA_DEGRADATION	51	Up	0.0508684	0.211925
REACTOME_COSTIMULATION_BY_THE_CD28_FAMILY	59	Up	0.0516972	0.214291
REACTOME_CELL_CYCLE	356	Up	0.051945	0.214291
REACTOME_PECAM1_INTERACTIONS	9	Up	0.0522723	0.214291
BIOCARTA_G2_PATHWAY	20	Up	0.0522982	0.214291
REACTOME_INSULIN_RECEPTOR_RECYCLING	20	Up	0.0523223	0.214291
KEGG_FRUCTOSE_AND_MANNOSE_METABOLISM	38	Down	0.0524037	0.214291
KEGG_PROTEASOME	44	Down	0.0528417	0.215419
REACTOME_CELL_CYCLE_MITOTIC	306	Up	0.0536396	0.217694
REACTOME_HIV_LIFE_CYCLE	113	Up	0.0538097	0.217694
REACTOME_G_ALPHA_Q_SIGNALLING_EVENTS	124	Up	0.0538911	0.217694
REACTOME_IRAK1_RECRUITS_IKK_COMPLEX	9	Up	0.0542342	0.218416
REACTOME_ACYL_CHAIN_REMODELLING_OF_PS	11	Up	0.054725	0.219726
REACTOME_AMINE_COMPOUND_SLC_TRANSPORTERS	10	Up	0.0551285	0.220583
REACTOME_REGULATION_OF_COMPLEMENT_CASCADE	12	Up	0.0552702	0.220583
REACTOME_IL1_SIGNALING	37	Up	0.0558708	0.222312
REACTOME_INFLAMMASOMES	16	Up	0.0561846	0.222629
REACTOME_SCF_BETA_TRCP_MEDIATED_DEGRADATION_OF_EMI1	49	Down	0.0562854	0.222629
REACTOME_ACTIVATION_OF_GENES_BY_ATF4	21	Up	0.0566091	0.223245
REACTOME_NCAM1_INTERACTIONS	33	Down	0.0570211	0.224204
REACTOME_NUCLEOTIDE_LIKE_PURINERGIC_RECEPTORS	12	Up	0.0585064	0.229302
BIOCARTA_SRCRPTP_PATHWAY	11	Up	0.059004	0.229302
REACTOME_RESOLUTION_OF_AP_SITES_VIA_THE_MULTIPLE_NUCLEOTIDE_PATCH_REPLACEMENT_PATHWAY	17	Up	0.0591107	0.229302
REACTOME_INHIBITION_OF_INSULIN_SECRETION_BY_ADRENALINE_NORADRENALINE	21	Up	0.0596777	0.229302
REACTOME_SLC_MEDIATED_TRANSMEMBRANE_TRANSPORT	174	Up	0.0599361	0.229302
REACTOME_SMOOTH_MUSCLE_CONTRACTION	22	Down	0.0592441	0.229302
BIOCARTA_EGFR_SMRTE_PATHWAY	12	Down	0.059613	0.229302
BIOCARTA_NOS1_PATHWAY	18	Down	0.0598117	0.229302
KEGG_BUTANOATE_METABOLISM	30	Down	0.0599421	0.229302
REACTOME_CLASS_I_MHC_MEDIATED_ANTIGEN_PROCESSING_PRESENTATION	239	Down	0.0601218	0.229302
ST_P38_MAPK_PATHWAY	39	Down	0.0602155	0.229302
BIOCARTA_CTLA4_PATHWAY	18	Up	0.0613549	0.232973
REACTOME_ACYL_CHAIN_REMODELLING_OF_PC	16	Up	0.0627446	0.237402
KEGG_P53_SIGNALING_PATHWAY	54	Up	0.0629905	0.237402
BIOCARTA_RB_PATHWAY	10	Up	0.0630571	0.237402
BIOCARTA_IGF1MTOR_PATHWAY	23	Down	0.0638947	0.239876
BIOCARTA_PARKIN_PATHWAY	11	Down	0.0640866	0.239919
BIOCARTA_IL1R_PATHWAY	31	Up	0.0644407	0.240567
PID_ATM_PATHWAY	34	Up	0.0650957	0.241097
BIOCARTA_IL17_PATHWAY	10	Up	0.0651269	0.241097
PID_RET_PATHWAY	39	Down	0.0649384	0.241097
BIOCARTA_RANKL_PATHWAY	12	Up	0.0663562	0.244965
REACTOME_MHC_CLASS_II_ANTIGEN_PRESENTATION	83	Up	0.0671721	0.246684
SA_G2_AND_M_PHASES	7	Up	0.0673787	0.246684
REACTOME_AUTODEGRADATION_OF_CDH1_BY_CDH1_APC_C	58	Down	0.0673648	0.246684
REACTOME_DESTABILIZATION_OF_MRNA_BY_BRF1	16	Up	0.067802	0.247552
REACTOME_BIOLOGICAL_OXIDATIONS	72	Up	0.0682354	0.248452
KEGG_B_CELL_RECEPTOR_SIGNALING_PATHWAY	77	Up	0.0685563	0.248938
NABA_COLLAGENS	40	Down	0.068905	0.249522
REACTOME_REPAIR_SYNTHESIS_FOR_GAP_FILLING_BY_DNA_POL_IN_TC_NER	15	Up	0.0693664	0.250511
REACTOME_TRAF6_MEDIATED_IRF7_ACTIVATION_IN_TLR7_8_OR_9_SIGNALING	8	Up	0.0697894	0.250999
SA_FAS_SIGNALING	9	Up	0.0698792	0.250999
REACTOME_SEMA3A_PAK_DEPENDENT_AXON_REPULSION	15	Up	0.0703557	0.251527
REACTOME_SYNTHESIS_SECRETION_AND_DEACYLATION_OF_GHRELIN	10	Up	0.0704049	0.251527
PID_IL2_STAT5_PATHWAY	28	Up	0.0709102	0.252653
REACTOME_P75NTR_SIGNALS_VIA_NFKB	14	Up	0.0715833	0.253017
PID_MTOR_4PATHWAY	69	Down	0.0713196	0.253017
REACTOME_INTERACTION_BETWEEN_L1_AND_ANKYRINS	18	Down	0.0715608	0.253017
PID_IL1_PATHWAY	35	Up	0.0721525	0.254215
REACTOME_PYRIMIDINE_METABOLISM	20	Up	0.0723051	0.254215
KEGG_TOLL_LIKE_RECEPTOR_SIGNALING_PATHWAY	84	Up	0.0737629	0.258657
REACTOME_SPHINGOLIPID_METABOLISM	57	Up	0.0741469	0.259319
BIOCARTA_STRESS_PATHWAY	24	Up	0.0747846	0.260172
REACTOME_DEGRADATION_OF_THE_EXTRACELLULAR_MATRIX	16	Up	0.0751739	0.260172
REACTOME_P53_INDEPENDENT_G1_S_DNA_DAMAGE_CHECKPOINT	48	Down	0.0749842	0.260172
REACTOME_CDK_MEDIATED_PHOSPHORYLATION_AND_REMOVAL_OF_CDC6	47	Down	0.075057	0.260172
REACTOME_HEMOSTASIS	388	Up	0.075432	0.260387
REACTOME_GLOBAL_GENOMIC_NER_GG_NER	35	Up	0.0767665	0.263624
BIOCARTA_SHH_PATHWAY	14	Down	0.076608	0.263624
REACTOME_KERATAN_SULFATE_DEGRADATION	11	Up	0.0774945	0.264756
PID_HIF1A_PATHWAY	20	Down	0.0774097	0.264756
KEGG_OLFACTORY_TRANSDUCTION	27	Down	0.0780649	0.266021
REACTOME_NITRIC_OXIDE_STIMULATES_GUANYLATE_CYCLASE	19	Down	0.0784893	0.266783
REACTOME_ACTIVATION_OF_CHAPERONES_BY_ATF6_ALPHA	11	Up	0.0787263	0.266906
BIOCARTA_ACTINY_PATHWAY	21	Up	0.0791546	0.267675
KEGG_RIG_I_LIKE_RECEPTOR_SIGNALING_PATHWAY	53	Up	0.0793993	0.267742
REACTOME_G_ALPHA_S_SIGNALLING_EVENTS	69	Up	0.0795773	0.267742
NABA_MATRISOME_ASSOCIATED	470	Up	0.0798541	0.267995
REACTOME_REGULATION_OF_INSULIN_LIKE_GROWTH_FACTOR_IGF_ACTIVITY_BY_INSULIN_LIKE_GROWTH_FACTOR_BINDING_PROTEINS_IGFBPS	11	Down	0.0803049	0.268829
BIOCARTA_PML_PATHWAY	15	Up	0.0809252	0.269548
PID_BETA_CATENIN_DEG_PATHWAY	14	Down	0.0807447	0.269548
PID_P38_GAMMA_DELTA_PATHWAY	12	Down	0.0812312	0.269891
REACTOME_ACTIVATION_OF_CHAPERONE_GENES_BY_ATF6_ALPHA	9	Up	0.0820266	0.271854
BIOCARTA_CELL2CELL_PATHWAY	13	Down	0.0828037	0.273747
ST_JAK_STAT_PATHWAY	8	Up	0.0835534	0.27554
BIOCARTA_NTHI_PATHWAY	24	Up	0.0842496	0.277148
KEGG_TYPE_II_DIABETES_MELLITUS	38	Down	0.0848742	0.278513
REACTOME_ACYL_CHAIN_REMODELLING_OF_PI	9	Up	0.0860651	0.28169
REACTOME_REGULATION_OF_INSULIN_SECRETION	68	Up	0.0863865	0.28169
REACTOME_CROSS_PRESENTATION_OF_SOLUBLE_EXOGENOUS_ANTIGENS_ENDOSOMES	45	Down	0.0864781	0.28169
KEGG_GLYCOSAMINOGLYCAN_BIOSYNTHESIS_CHONDROITIN_SULFATE	20	Up	0.0868481	0.282203
BIOCARTA_GRANULOCYTES_PATHWAY	7	Up	0.0878614	0.283665
REACTOME_DESTABILIZATION_OF_MRNA_BY_KSRP	16	Up	0.0881164	0.283665
PID_MYC_REPRESS_PATHWAY	62	Up	0.0881517	0.283665
PID_INSULIN_GLUCOSE_PATHWAY	25	Down	0.0880087	0.283665
REACTOME_G2_M_DNA_DAMAGE_CHECKPOINT	8	Up	0.0884593	0.283877
KEGG_FC_GAMMA_R_MEDIATED_PHAGOCYTOSIS	94	Up	0.0887512	0.283877
REACTOME_NUCLEAR_RECEPTOR_TRANSCRIPTION_PATHWAY	40	Down	0.0888585	0.283877
REACTOME_MRNA_DECAY_BY_3_TO_5_EXORIBONUCLEASE	11	Up	0.0892909	0.284575
REACTOME_AMINE_LIGAND_BINDING_RECEPTORS	13	Up	0.0901685	0.286569
KEGG_TAURINE_AND_HYPOTAURINE_METABOLISM	6	Up	0.0903481	0.286569
PID_ATR_PATHWAY	41	Up	0.0910115	0.287302
BIOCARTA_MCALPAIN_PATHWAY	26	Down	0.090941	0.287302
REACTOME_TRANSMEMBRANE_TRANSPORT_OF_SMALL_MOLECULES	304	Up	0.0919896	0.289106
REACTOME_GLYCOSPHINGOLIPID_METABOLISM	29	Up	0.0920179	0.289106
REACTOME_DEPOSITION_OF_NEW_CENPA_CONTAINING_NUCLEOSOMES_AT_THE_CENTROMERE	33	Up	0.0924681	0.289153
BIOCARTA_FMLP_PATHWAY	33	Down	0.0923636	0.289153
REACTOME_EICOSANOID_LIGAND_BINDING_RECEPTORS	12	Up	0.0946501	0.295282
REACTOME_MEMBRANE_TRAFFICKING	122	Up	0.0951021	0.295997
BIOCARTA_MPR_PATHWAY	30	Up	0.0970892	0.300731
REACTOME_P75_NTR_RECEPTOR_MEDIATED_SIGNALLING	76	Up	0.0974375	0.300731
BIOCARTA_BIOPEPTIDES_PATHWAY	40	Down	0.0973082	0.300731
KEGG_GLIOMA	64	Down	0.0975282	0.300731
PID_CASPASE_PATHWAY	51	Up	0.0990277	0.304106
REACTOME_PURINE_CATABOLISM	9	Up	0.0990806	0.304106
BIOCARTA_INTEGRIN_PATHWAY	39	Down	0.099467	0.304589
REACTOME_DOWNREGULATION_OF_ERBB2_ERBB3_SIGNALING	11	Up	0.0997714	0.304819
BIOCARTA_PYK2_PATHWAY	30	Down	0.101158	0.308345
BIOCARTA_LONGEVITY_PATHWAY	15	Down	0.101908	0.309922
REACTOME_APOPTOTIC_CLEAVAGE_OF_CELL_ADHESION_PROTEINS	11	Up	0.102603	0.310648
PID_AVB3_OPN_PATHWAY	32	Up	0.102614	0.310648
REACTOME_SIGNALING_BY_TGF_BETA_RECEPTOR_COMPLEX	61	Up	0.103067	0.311308
REACTOME_BETA_DEFENSINS	5	Up	0.103754	0.312674
REACTOME_THE_NLRP3_INFLAMMASOME	11	Up	0.104922	0.314767
PID_P53_REGULATION_PATHWAY	57	Down	0.104814	0.314767
ST_STAT3_PATHWAY	10	Up	0.105938	0.317099
REACTOME_ABACAVIR_TRANSPORT_AND_METABOLISM	10	Up	0.106485	0.317921
BIOCARTA_STEM_PATHWAY	6	Up	0.10699	0.317921
BIOCARTA_AKT_PATHWAY	25	Up	0.107308	0.317921
KEGG_RENAL_CELL_CARCINOMA	70	Down	0.106802	0.317921
KEGG_ONE_CARBON_POOL_BY_FOLATE	15	Down	0.107409	0.317921
REACTOME_REGULATION_OF_INSULIN_SECRETION_BY_GLUCAGON_LIKE_PEPTIDE1	33	Up	0.107715	0.318119
REACTOME_GLYCOSAMINOGLYCAN_METABOLISM	90	Up	0.10891	0.320251
KEGG_T_CELL_RECEPTOR_SIGNALING_PATHWAY	98	Up	0.108919	0.320251
BIOCARTA_NKCELLS_PATHWAY	38	Up	0.109492	0.321224
REACTOME_MEIOSIS	58	Up	0.110439	0.323288
REACTOME_GRB2_SOS_PROVIDES_LINKAGE_TO_MAPK_SIGNALING_FOR_INTERGRINS_	12	Up	0.111122	0.324574
REACTOME_REGULATION_OF_THE_FANCONI_ANEMIA_PATHWAY	8	Up	0.11166	0.324758
REACTOME_IONOTROPIC_ACTIVITY_OF_KAINATE_RECEPTORS	10	Down	0.111674	0.324758
REACTOME_IL_6_SIGNALING	10	Up	0.113307	0.328117
REACTOME_MITOTIC_M_M_G1_PHASES	169	Up	0.113679	0.328117
PID_IL12_STAT4_PATHWAY	28	Up	0.113781	0.328117
REACTOME_PACKAGING_OF_TELOMERE_ENDS	19	Up	0.113816	0.328117
REACTOME_POST_TRANSLATIONAL_PROTEIN_MODIFICATION	145	Up	0.114155	0.328382
KEGG_LIMONENE_AND_PINENE_DEGRADATION	10	Down	0.11472	0.329294
SA_B_CELL_RECEPTOR_COMPLEXES	23	Up	0.115362	0.330421
SA_G1_AND_S_PHASES	11	Up	0.116514	0.333003
PID_AJDISS_2PATHWAY	46	Up	0.118246	0.336983
REACTOME_INHIBITION_OF_VOLTAGE_GATED_CA2_CHANNELS_VIA_GBETA_GAMMA_SUBUNITS	17	Up	0.118605	0.336983
BIOCARTA_RARRXR_PATHWAY	13	Up	0.118768	0.336983
REACTOME_TRANSPORT_TO_THE_GOLGI_AND_SUBSEQUENT_MODIFICATION	30	Up	0.11892	0.336983
REACTOME_CYCLIN_A_B1_ASSOCIATED_EVENTS_DURING_G2_M_TRANSITION	14	Up	0.119935	0.337857
REACTOME_G_ALPHA1213_SIGNALLING_EVENTS	68	Up	0.120172	0.337857
REACTOME_IMMUNE_SYSTEM	789	Up	0.120272	0.337857
REACTOME_UNWINDING_OF_DNA	11	Up	0.1205	0.337857
KEGG_LYSINE_DEGRADATION	44	Down	0.119624	0.337857
PID_SMAD2_3NUCLEAR_PATHWAY	78	Up	0.120999	0.337965
REACTOME_PROSTANOID_LIGAND_RECEPTORS	9	Up	0.121301	0.337965
REACTOME_SIGNALING_BY_ERBB4	78	Down	0.121279	0.337965
BIOCARTA_EPONFKB_PATHWAY	9	Up	0.122212	0.33979
REACTOME_MEIOTIC_RECOMBINATION	38	Up	0.122512	0.339913
BIOCARTA_NDKDYNAMIN_PATHWAY	19	Down	0.125811	0.348338
PID_S1P_S1P3_PATHWAY	29	Up	0.126561	0.349688
KEGG_BASE_EXCISION_REPAIR	35	Up	0.128646	0.354712
REACTOME_TRANSPORT_OF_MATURE_MRNA_DERIVED_FROM_AN_INTRONLESS_TRANSCRIPT	33	Up	0.129385	0.35583
PID_GLYPICAN_1PATHWAY	25	Up	0.129587	0.35583
REACTOME_ADP_SIGNALLING_THROUGH_P2RY1	21	Up	0.131228	0.359591
BIOCARTA_MONOCYTE_PATHWAY	9	Up	0.132297	0.359875
REACTOME_ACTIVATED_TLR4_SIGNALLING	93	Up	0.132463	0.359875
PID_LYSOPHOSPHOLIPID_PATHWAY	63	Up	0.132858	0.359875
REACTOME_KERATAN_SULFATE_KERATIN_METABOLISM	26	Up	0.133159	0.359875
PID_EPO_PATHWAY	33	Up	0.133174	0.359875
BIOCARTA_DNAFRAGMENT_PATHWAY	13	Up	0.133227	0.359875
BIOCARTA_AT1R_PATHWAY	33	Down	0.131747	0.359875
BIOCARTA_ETS_PATHWAY	18	Up	0.134071	0.360789
PID_THROMBIN_PAR4_PATHWAY	15	Up	0.134108	0.360789
KEGG_GLUTATHIONE_METABOLISM	37	Up	0.134889	0.362157
REACTOME_ZINC_TRANSPORTERS	13	Up	0.13563	0.363061
KEGG_PORPHYRIN_AND_CHLOROPHYLL_METABOLISM	22	Down	0.135772	0.363061
REACTOME_ACYL_CHAIN_REMODELLING_OF_PE	15	Up	0.137285	0.366041
KEGG_MISMATCH_REPAIR	24	Up	0.137438	0.366041
BIOCARTA_AKAP13_PATHWAY	10	Up	0.137749	0.366137
REACTOME_TGF_BETA_RECEPTOR_SIGNALING_IN_EMT_EPITHELIAL_TO_MESENCHYMAL_TRANSITION	15	Up	0.138276	0.366804
KEGG_GLYCOSAMINOGLYCAN_BIOSYNTHESIS_HEPARAN_SULFATE	20	Down	0.140119	0.370954
BIOCARTA_ATM_PATHWAY	17	Up	0.140525	0.371099
REACTOME_HOMOLOGOUS_RECOMBINATION_REPAIR_OF_REPLICATION_INDEPENDENT_DOUBLE_STRAND_BREAKS	18	Up	0.140771	0.371099
ST_TYPE_I_INTERFERON_PATHWAY	7	Up	0.141012	0.371099
PID_PDGFRB_PATHWAY	132	Up	0.141939	0.372801
REACTOME_TRANSPORT_OF_INORGANIC_CATIONS_ANIONS_AND_AMINO_ACIDS_OLIGOPEPTIDES	65	Up	0.143061	0.374857
REACTOME_DSCAM_INTERACTIONS	8	Down	0.143286	0.374857
REACTOME_DOPAMINE_NEUROTRANSMITTER_RELEASE_CYCLE	7	Up	0.143898	0.375719
BIOCARTA_G1_PATHWAY	26	Up	0.144293	0.37578
REACTOME_GASTRIN_CREB_SIGNALLING_PATHWAY_VIA_PKC_AND_MAPK	145	Up	0.144487	0.37578
BIOCARTA_RACCYCD_PATHWAY	27	Up	0.14502	0.376429
REACTOME_PI3K_AKT_ACTIVATION	35	Down	0.146329	0.379086
REACTOME_TRANSCRIPTIONAL_ACTIVITY_OF_SMAD2_SMAD3_SMAD4_HETEROTRIMER	38	Up	0.146633	0.379136
REACTOME_DIABETES_PATHWAYS	111	Up	0.147217	0.379905
REACTOME_SIGNALING_BY_INSULIN_RECEPTOR	91	Down	0.148614	0.382439
BIOCARTA_IGF1_PATHWAY	22	Down	0.148774	0.382439
REACTOME_CREATION_OF_C4_AND_C2_ACTIVATORS	5	Up	0.149432	0.383389
REACTOME_HS_GAG_BIOSYNTHESIS	23	Down	0.149861	0.383749
REACTOME_FATTY_ACYL_COA_BIOSYNTHESIS	16	Up	0.150974	0.385856
REACTOME_E2F_ENABLED_INHIBITION_OF_PRE_REPLICATION_COMPLEX_FORMATION	10	Up	0.151815	0.387259
REACTOME_LATE_PHASE_OF_HIV_LIFE_CYCLE	97	Up	0.152431	0.38737
PID_HES_HEY_PATHWAY	44	Up	0.152441	0.38737
KEGG_ENDOMETRIAL_CANCER	51	Down	0.152791	0.387519
REACTOME_P2Y_RECEPTORS	9	Up	0.154373	0.39055
REACTOME_DNA_REPAIR	103	Up	0.154574	0.39055
REACTOME_POST_CHAPERONIN_TUBULIN_FOLDING_PATHWAY	17	Up	0.155715	0.392685
REACTOME_MITOTIC_G1_G1_S_PHASES	132	Up	0.15622	0.393014
REACTOME_RETROGRADE_NEUROTROPHIN_SIGNALLING	13	Up	0.156437	0.393014
REACTOME_LIGAND_GATED_ION_CHANNEL_TRANSPORT	3	Down	0.157204	0.394197
PID_INSULIN_PATHWAY	47	Down	0.157649	0.394567
PID_P73PATHWAY	70	Up	0.158503	0.39578
NABA_SECRETED_FACTORS	207	Up	0.158729	0.39578
BIOCARTA_D4GDI_PATHWAY	15	Up	0.159237	0.396304
REACTOME_INCRETIN_SYNTHESIS_SECRETION_AND_INACTIVATION	10	Up	0.160505	0.397968
REACTOME_SYNTHESIS_SECRETION_AND_INACTIVATION_OF_GLP1	10	Up	0.160505	0.397968
REACTOME_IL_3_5_AND_GM_CSF_SIGNALING	37	Up	0.161278	0.39914
BIOCARTA_IL5_PATHWAY	6	Up	0.16176	0.399462
BIOCARTA_LECTIN_PATHWAY	8	Up	0.162009	0.399462
REACTOME_DEFENSINS	7	Up	0.165349	0.406942
PID_INTEGRIN_A9B1_PATHWAY	23	Up	0.166341	0.40782
REACTOME_GLUCAGON_TYPE_LIGAND_RECEPTORS	21	Up	0.166795	0.40782
PID_CD40_PATHWAY	30	Up	0.166818	0.40782
REACTOME_CIRCADIAN_CLOCK	50	Down	0.166933	0.40782
REACTOME_HIV_INFECTION	205	Up	0.169434	0.412413
REACTOME_PI3K_EVENTS_IN_ERBB4_SIGNALING	34	Down	0.169391	0.412413
REACTOME_SLBP_DEPENDENT_PROCESSING_OF_REPLICATION_DEPENDENT_HISTONE_PRE_MRNAS	9	Up	0.170842	0.41508
REACTOME_ACTIVATION_OF_IRF3_IRF7_MEDIATED_BY_TBK1_IKK_EPSILON	12	Up	0.174018	0.422027
REACTOME_BASE_EXCISION_REPAIR	19	Up	0.174549	0.422543
REACTOME_P53_DEPENDENT_G1_DNA_DAMAGE_RESPONSE	53	Down	0.174996	0.422853
REACTOME_FORMATION_OF_FIBRIN_CLOT_CLOTTING_CASCADE	18	Up	0.177076	0.424858
REACTOME_CIRCADIAN_REPRESSION_OF_EXPRESSION_BY_REV_ERBA	22	Down	0.176527	0.424858
REACTOME_APC_C_CDH1_MEDIATED_DEGRADATION_OF_CDC20_AND_OTHER_APC_C_CDH1_TARGETED_PROTEINS_IN_LATE_MITOSIS_EARLY_G1	64	Down	0.177054	0.424858
REACTOME_SIGNALING_BY_NOTCH3	11	Down	0.177104	0.424858
REACTOME_RECEPTOR_LIGAND_BINDING_INITIATES_THE_SECOND_PROTEOLYTIC_CLEAVAGE_OF_NOTCH_RECEPTOR	11	Down	0.178001	0.426241
REACTOME_RECYCLING_PATHWAY_OF_L1	25	Up	0.178993	0.427846
BIOCARTA_EIF_PATHWAY	17	Down	0.179863	0.429152
BIOCARTA_IL10_PATHWAY	13	Up	0.181242	0.430611
REACTOME_SEROTONIN_RECEPTORS	3	Up	0.181533	0.430611
REACTOME_NCAM_SIGNALING_FOR_NEURITE_OUT_GROWTH	58	Down	0.181583	0.430611
BIOCARTA_GH_PATHWAY	27	Down	0.18177	0.430611
REACTOME_CLASS_B_2_SECRETIN_FAMILY_RECEPTORS	54	Up	0.182519	0.430967
KEGG_STEROID_HORMONE_BIOSYNTHESIS	18	Up	0.182569	0.430967
REACTOME_BASIGIN_INTERACTIONS	24	Up	0.183001	0.431209
REACTOME_ENDOSOMAL_VACUOLAR_PATHWAY	24	Up	0.183722	0.431209
ST_FAS_SIGNALING_PATHWAY	59	Up	0.184209	0.431209
REACTOME_INHIBITION_OF_REPLICATION_INITIATION_OF_DAMAGED_DNA_BY_RB1_E2F1	14	Up	0.184294	0.431209
KEGG_FOCAL_ADHESION	187	Down	0.18378	0.431209
ST_GA13_PATHWAY	32	Up	0.185108	0.431959
REACTOME_FATTY_ACID_TRIACYLGLYCEROL_AND_KETONE_BODY_METABOLISM	154	Down	0.185354	0.431959
REACTOME_SCFSKP2_MEDIATED_DEGRADATION_OF_P27_P21	55	Down	0.18559	0.431959
PID_FOXO_PATHWAY	46	Up	0.186076	0.432045
REACTOME_CHONDROITIN_SULFATE_BIOSYNTHESIS	16	Up	0.186277	0.432045
PID_FRA_PATHWAY	33	Up	0.187371	0.433827
BIOCARTA_NO1_PATHWAY	27	Down	0.188568	0.435839
KEGG_LONG_TERM_POTENTIATION	59	Down	0.189625	0.437519
REACTOME_NEP_NS2_INTERACTS_WITH_THE_CELLULAR_EXPORT_MACHINERY	27	Up	0.190175	0.437751
REACTOME_REGULATION_OF_KIT_SIGNALING	16	Up	0.190384	0.437751
BIOCARTA_IL12_PATHWAY	19	Up	0.19175	0.440132
REACTOME_RESPONSE_TO_ELEVATED_PLATELET_CYTOSOLIC_CA2_	77	Up	0.192533	0.440491
PID_CD8_TCR_DOWNSTREAM_PATHWAY	68	Up	0.192901	0.440491
REACTOME_DOWNSTREAM_SIGNALING_EVENTS_OF_B_CELL_RECEPTOR_BCR	91	Down	0.192809	0.440491
REACTOME_P75NTR_RECRUITS_SIGNALLING_COMPLEXES	12	Up	0.19422	0.441688
REACTOME_INTRINSIC_PATHWAY_FOR_APOPTOSIS	31	Up	0.194422	0.441688
REACTOME_ETHANOL_OXIDATION	6	Down	0.193774	0.441688
REACTOME_REGULATION_OF_APOPTOSIS	56	Down	0.195026	0.442303
BIOCARTA_TOB1_PATHWAY	17	Up	0.195939	0.44302
KEGG_VIBRIO_CHOLERAE_INFECTION	48	Up	0.196132	0.44302
REACTOME_EFFECTS_OF_PIP2_HYDROLYSIS	22	Up	0.19644	0.44302
BIOCARTA_IGF1R_PATHWAY	23	Down	0.196676	0.44302
REACTOME_CRMPS_IN_SEMA3A_SIGNALING	13	Up	0.197207	0.443466
KEGG_PPAR_SIGNALING_PATHWAY	55	Up	0.199569	0.447818
REACTOME_G_PROTEIN_ACTIVATION	21	Up	0.200256	0.447818
REACTOME_FORMATION_OF_TUBULIN_FOLDING_INTERMEDIATES_BY_CCT_TRIC	18	Up	0.200963	0.447818
REACTOME_REMOVAL_OF_THE_FLAP_INTERMEDIATE_FROM_THE_C_STRAND	11	Up	0.201119	0.447818
PID_HIF2PATHWAY	39	Down	0.20086	0.447818
REACTOME_GAP_JUNCTION_ASSEMBLY	10	Down	0.201164	0.447818
REACTOME_DARPP_32_EVENTS	23	Down	0.20224	0.448714
REACTOME_NETRIN1_SIGNALING	35	Down	0.202242	0.448714
KEGG_ARACHIDONIC_ACID_METABOLISM	38	Up	0.202674	0.448923
REACTOME_AMINO_ACID_TRANSPORT_ACROSS_THE_PLASMA_MEMBRANE	23	Up	0.20374	0.450532
BIOCARTA_NUCLEARRS_PATHWAY	11	Up	0.208218	0.458908
KEGG_ARGININE_AND_PROLINE_METABOLISM	48	Down	0.207987	0.458908
REACTOME_PLATELET_CALCIUM_HOMEOSTASIS	15	Down	0.208918	0.459688
KEGG_NICOTINATE_AND_NICOTINAMIDE_METABOLISM	23	Up	0.209722	0.460696
REACTOME_CHONDROITIN_SULFATE_DERMATAN_SULFATE_METABOLISM	39	Up	0.211008	0.461843
KEGG_ETHER_LIPID_METABOLISM	26	Up	0.211457	0.461843
SIG_CHEMOTAXIS	43	Up	0.211635	0.461843
KEGG_WNT_SIGNALING_PATHWAY	135	Down	0.211196	0.461843
REACTOME_TRANSMISSION_ACROSS_CHEMICAL_SYNAPSES	127	Down	0.214591	0.467528
REACTOME_TRAF6_MEDIATED_IRF7_ACTIVATION	16	Up	0.215577	0.46814
REACTOME_ROLE_OF_SECOND_MESSENGERS_IN_NETRIN1_SIGNALING	6	Down	0.215329	0.46814
REACTOME_INTEGRATION_OF_ENERGY_METABOLISM	95	Up	0.216735	0.469642
REACTOME_SIGNALING_BY_NOTCH4	11	Down	0.216975	0.469642
REACTOME_ANTIGEN_PRESENTATION_FOLDING_ASSEMBLY_AND_PEPTIDE_LOADING_OF_CLASS_I_MHC	36	Up	0.217516	0.470047
REACTOME_PIP3_ACTIVATES_AKT_SIGNALING	26	Down	0.218374	0.471134
KEGG_BASAL_TRANSCRIPTION_FACTORS	30	Up	0.219642	0.473102
REACTOME_AMINO_ACID_AND_OLIGOPEPTIDE_SLC_TRANSPORTERS	33	Up	0.221538	0.474348
KEGG_ALDOSTERONE_REGULATED_SODIUM_REABSORPTION	37	Down	0.221084	0.474348
REACTOME_SIGNALING_BY_BMP	20	Down	0.221238	0.474348
REACTOME_REGULATORY_RNA_PATHWAYS	22	Down	0.221648	0.474348
BIOCARTA_LYM_PATHWAY	8	Up	0.223589	0.477733
REACTOME_G1_PHASE	36	Up	0.224696	0.478341
BIOCARTA_SET_PATHWAY	11	Up	0.225314	0.478341
REACTOME_VIRAL_MESSENGER_RNA_SYNTHESIS	11	Down	0.224357	0.478341
PID_LYMPH_ANGIOGENESIS_PATHWAY	27	Down	0.22521	0.478341
REACTOME_RNA_POL_I_TRANSCRIPTION	39	Up	0.225993	0.478989
REACTOME_RORA_ACTIVATES_CIRCADIAN_EXPRESSION	24	Down	0.22634	0.478989
REACTOME_KERATAN_SULFATE_BIOSYNTHESIS	22	Up	0.229216	0.481663
KEGG_SULFUR_METABOLISM	9	Up	0.229259	0.481663
KEGG_GLYCOSPHINGOLIPID_BIOSYNTHESIS_LACTO_AND_NEOLACTO_SERIES	19	Up	0.229335	0.481663
REACTOME_RECYCLING_OF_BILE_ACIDS_AND_SALTS	4	Up	0.229415	0.481663
PID_HNF3A_PATHWAY	29	Down	0.228523	0.481663
REACTOME_DEADENYLATION_DEPENDENT_MRNA_DECAY	44	Up	0.230827	0.483863
REACTOME_CDT1_ASSOCIATION_WITH_THE_CDC6_ORC_ORIGIN_COMPLEX	55	Down	0.232324	0.486235
REACTOME_PHOSPHOLIPID_METABOLISM	172	Up	0.234115	0.488331
PID_FAS_PATHWAY	36	Up	0.234428	0.488331
PID_LPA4_PATHWAY	14	Down	0.233993	0.488331
BIOCARTA_AGR_PATHWAY	34	Down	0.235007	0.488771
REACTOME_NFKB_IS_ACTIVATED_AND_SIGNALS_SURVIVAL	11	Up	0.236243	0.489046
REACTOME_APC_C_CDC20_MEDIATED_DEGRADATION_OF_MITOTIC_PROTEINS	65	Down	0.235923	0.489046
KEGG_VASOPRESSIN_REGULATED_WATER_REABSORPTION	37	Down	0.235947	0.489046
REACTOME_TRANSCRIPTION_COUPLED_NER_TC_NER	42	Up	0.237381	0.489116
REACTOME_BMAL1_CLOCK_NPAS2_ACTIVATES_CIRCADIAN_EXPRESSION	35	Down	0.236876	0.489116
BIOCARTA_PLATELETAPP_PATHWAY	12	Down	0.237176	0.489116
REACTOME_O_LINKED_GLYCOSYLATION_OF_MUCINS	34	Up	0.238551	0.490765
PID_ERB_GENOMIC_PATHWAY	15	Up	0.239283	0.49151
REACTOME_GABA_B_RECEPTOR_ACTIVATION	29	Up	0.240383	0.492249
REACTOME_PI3K_EVENTS_IN_ERBB2_SIGNALING	40	Down	0.240378	0.492249
REACTOME_SYNTHESIS_OF_PIPS_AT_THE_LATE_ENDOSOME_MEMBRANE	10	Up	0.244293	0.499485
PID_CDC42_REG_PATHWAY	29	Up	0.245154	0.499645
PID_INTEGRIN_A4B1_PATHWAY	31	Up	0.245921	0.499645
BIOCARTA_TOLL_PATHWAY	36	Up	0.246251	0.499645
BIOCARTA_SARS_PATHWAY	9	Down	0.246036	0.499645
REACTOME_RNA_POL_III_TRANSCRIPTION_TERMINATION	17	Down	0.246148	0.499645
PID_PTP1B_PATHWAY	50	Up	0.247094	0.500368
REACTOME_INTEGRIN_ALPHAIIB_BETA3_SIGNALING	24	Up	0.24736	0.500368
KEGG_NEUROACTIVE_LIGAND_RECEPTOR_INTERACTION	129	Up	0.249261	0.503447
BIOCARTA_PTC1_PATHWAY	10	Up	0.250084	0.504342
BIOCARTA_CDK5_PATHWAY	11	Down	0.250907	0.505236
REACTOME_IL_7_SIGNALING	11	Up	0.252852	0.508381
REACTOME_AMYLOIDS	27	Up	0.255796	0.513523
BIOCARTA_CCR3_PATHWAY	21	Down	0.256245	0.513649
REACTOME_MYD88_MAL_CASCADE_INITIATED_ON_PLASMA_MEMBRANE	84	Up	0.256916	0.51422
REACTOME_TRANSCRIPTIONAL_REGULATION_OF_WHITE_ADIPOCYTE_DIFFERENTIATION	68	Up	0.258364	0.516339
REACTOME_SULFUR_AMINO_ACID_METABOLISM	21	Down	0.260098	0.519023
BIOCARTA_IL2RB_PATHWAY	42	Up	0.262219	0.522473
KEGG_MELANOGENESIS	82	Down	0.263846	0.524928
REACTOME_CELL_EXTRACELLULAR_MATRIX_INTERACTIONS	13	Down	0.267117	0.530641
REACTOME_METABOLISM_OF_NUCLEOTIDES	63	Up	0.268291	0.532098
REACTOME_SYNTHESIS_SECRETION_AND_INACTIVATION_OF_GIP	6	Up	0.268861	0.532098
REACTOME_INTERACTIONS_OF_VPR_WITH_HOST_CELLULAR_PROTEINS	32	Up	0.269052	0.532098
PID_ARF_3PATHWAY	18	Up	0.269544	0.532278
REACTOME_HOST_INTERACTIONS_OF_HIV_FACTORS	140	Up	0.269984	0.532358
REACTOME_METABOLISM_OF_PORPHYRINS	14	Down	0.270488	0.53256
REACTOME_NEUROTRANSMITTER_RECEPTOR_BINDING_AND_DOWNSTREAM_TRANSMISSION_IN_THE_POSTSYNAPTIC_CELL	94	Down	0.270906	0.532596
REACTOME_S_PHASE	110	Up	0.271644	0.533217
REACTOME_SPHINGOLIPID_DE_NOVO_BIOSYNTHESIS	28	Up	0.272025	0.533217
REACTOME_RAP1_SIGNALLING	14	Up	0.274041	0.536378
KEGG_TGF_BETA_SIGNALING_PATHWAY	78	Up	0.27592	0.537666
REACTOME_RNA_POL_I_TRANSCRIPTION_INITIATION	20	Up	0.276088	0.537666
REACTOME_PROLACTIN_RECEPTOR_SIGNALING	9	Down	0.276054	0.537666
BIOCARTA_LEPTIN_PATHWAY	10	Down	0.276317	0.537666
REACTOME_ROLE_OF_DCC_IN_REGULATING_APOPTOSIS	9	Up	0.279389	0.540506
REACTOME_INTEGRATION_OF_PROVIRUS	11	Up	0.279404	0.540506
NABA_CORE_MATRISOME	220	Down	0.279292	0.540506
ST_DIFFERENTIATION_PATHWAY_IN_PC12_CELLS	41	Down	0.279296	0.540506
ST_B_CELL_ANTIGEN_RECEPTOR	39	Up	0.280349	0.541547
BIOCARTA_EGF_PATHWAY	32	Down	0.282603	0.545107
REACTOME_GAB1_SIGNALOSOME	37	Down	0.283106	0.545287
BIOCARTA_AMI_PATHWAY	16	Down	0.284073	0.546357
PID_TCR_JNK_PATHWAY	15	Up	0.287699	0.552532
REACTOME_APOPTOTIC_CLEAVAGE_OF_CELLULAR_PROTEINS	36	Up	0.288406	0.553089
REACTOME_NEURONAL_SYSTEM	188	Down	0.288953	0.553341
REACTOME_PEPTIDE_HORMONE_BIOSYNTHESIS	6	Down	0.297673	0.569219
KEGG_LEUKOCYTE_TRANSENDOTHELIAL_MIGRATION	99	Up	0.298853	0.570163
REACTOME_REGULATION_OF_GLUCOKINASE_BY_GLUCOKINASE_REGULATORY_PROTEIN	26	Up	0.299024	0.570163
PID_IL2_PI3K_PATHWAY	34	Up	0.301064	0.571337
REACTOME_CASPASE_MEDIATED_CLEAVAGE_OF_CYTOSKELETAL_PROTEINS	11	Up	0.301076	0.571337
REACTOME_TRAF6_MEDIATED_INDUCTION_OF_TAK1_COMPLEX	13	Up	0.301166	0.571337
KEGG_NUCLEOTIDE_EXCISION_REPAIR	45	Up	0.30136	0.571337
PID_PDGFRA_PATHWAY	23	Down	0.303372	0.574333
REACTOME_PI_METABOLISM	44	Up	0.304947	0.575673
KEGG_CYSTEINE_AND_METHIONINE_METABOLISM	27	Down	0.304621	0.575673
REACTOME_MEIOTIC_SYNAPSIS	33	Up	0.306523	0.577829
REACTOME_GLUCAGON_SIGNALING_IN_METABOLIC_REGULATION	26	Up	0.307826	0.579463
KEGG_GNRH_SIGNALING_PATHWAY	89	Down	0.308591	0.580081
REACTOME_ION_CHANNEL_TRANSPORT	31	Down	0.309315	0.580621
REACTOME_MRNA_SPLICING_MINOR_PATHWAY	39	Up	0.311117	0.582507
REACTOME_CYTOSOLIC_SULFONATION_OF_SMALL_MOLECULES	5	Up	0.311774	0.582507
BIOCARTA_TALL1_PATHWAY	15	Up	0.311828	0.582507
BIOCARTA_IL7_PATHWAY	18	Up	0.312243	0.582507
REACTOME_ADENYLATE_CYCLASE_ACTIVATING_PATHWAY	9	Down	0.312511	0.582507
PID_BETA_CATENIN_NUC_PATHWAY	68	Up	0.313081	0.582747
BIOCARTA_EXTRINSIC_PATHWAY	9	Up	0.314375	0.582747
REACTOME_PEPTIDE_CHAIN_ELONGATION	118	Up	0.314656	0.582747
PID_INTEGRIN1_PATHWAY	61	Down	0.313844	0.582747
REACTOME_CA_DEPENDENT_EVENTS	28	Down	0.314832	0.582747
REACTOME_TANDEM_PORE_DOMAIN_POTASSIUM_CHANNELS	7	Up	0.315505	0.583179
PID_UPA_UPAR_PATHWAY	30	Up	0.317996	0.585342
KEGG_MELANOMA	62	Down	0.317338	0.585342
BIOCARTA_SPRY_PATHWAY	18	Down	0.317891	0.585342
REACTOME_CS_DS_DEGRADATION	8	Up	0.319309	0.586945
REACTOME_TRANSPORT_OF_VITAMINS_NUCLEOSIDES_AND_RELATED_MOLECULES	27	Up	0.321703	0.590529
REACTOME_INFLUENZA_LIFE_CYCLE	163	Up	0.322203	0.590631
REACTOME_CHYLOMICRON_MEDIATED_LIPID_TRANSPORT	9	Up	0.32331	0.591844
KEGG_PRION_DISEASES	30	Up	0.32548	0.594998
PID_WNT_CANONICAL_PATHWAY	17	Down	0.3271	0.597137
BIOCARTA_CXCR4_PATHWAY	24	Down	0.327647	0.597315
ST_PAC1_RECEPTOR_PATHWAY	4	Up	0.329155	0.598676
ST_G_ALPHA_S_PATHWAY	13	Down	0.329294	0.598676
REACTOME_NONSENSE_MEDIATED_DECAY_ENHANCED_BY_THE_EXON_JUNCTION_COMPLEX	138	Up	0.329865	0.598895
PID_PI3K_PLC_TRK_PATHWAY	38	Up	0.331234	0.600559
REACTOME_ASSOCIATION_OF_LICENSING_FACTORS_WITH_THE_PRE_REPLICATIVE_COMPLEX	14	Up	0.332541	0.602107
REACTOME_PHASE1_FUNCTIONALIZATION_OF_COMPOUNDS	39	Up	0.335394	0.606181
PID_CIRCADIAN_PATHWAY	14	Down	0.335703	0.606181
REACTOME_SIGNALING_BY_NOTCH2	10	Down	0.336339	0.606505
BIOCARTA_IL3_PATHWAY	14	Up	0.338589	0.609736
KEGG_AMINO_SUGAR_AND_NUCLEOTIDE_SUGAR_METABOLISM	41	Up	0.339387	0.609982
REACTOME_RNA_POL_II_PRE_TRANSCRIPTION_EVENTS	55	Up	0.339644	0.609982
REACTOME_RNA_POL_I_PROMOTER_OPENING	19	Up	0.342106	0.612748
REACTOME_SYNTHESIS_OF_PC	15	Down	0.34195	0.612748
REACTOME_DOWNSTREAM_SIGNAL_TRANSDUCTION	90	Down	0.344251	0.61576
REACTOME_G1_S_TRANSITION	109	Up	0.347451	0.620648
PID_RANBP2_PATHWAY	12	Up	0.349342	0.621764
PID_MYC_ACTIV_PATHWAY	74	Up	0.349493	0.621764
REACTOME_DOUBLE_STRAND_BREAK_REPAIR	24	Up	0.350639	0.621764
REACTOME_REGULATION_OF_INSULIN_SECRETION_BY_ACETYLCHOLINE	10	Up	0.351376	0.621764
REACTOME_SEMAPHORIN_INTERACTIONS	62	Up	0.351818	0.621764
REACTOME_RNA_POL_III_CHAIN_ELONGATION	14	Down	0.34982	0.621764
BIOCARTA_CARM_ER_PATHWAY	33	Down	0.350936	0.621764
BIOCARTA_UCALPAIN_PATHWAY	19	Down	0.351626	0.621764
PID_BMP_PATHWAY	39	Down	0.352475	0.622098
BIOCARTA_BARR_MAPK_PATHWAY	10	Down	0.353472	0.62247
KEGG_BLADDER_CANCER	39	Down	0.353623	0.62247
REACTOME_NOTCH_HLH_TRANSCRIPTION_PATHWAY	9	Up	0.355066	0.624184
BIOCARTA_P38MAPK_PATHWAY	42	Up	0.359324	0.630661
REACTOME_ABCA_TRANSPORTERS_IN_LIPID_HOMEOSTASIS	13	Up	0.360837	0.630661
REACTOME_PURINE_SALVAGE	14	Up	0.360887	0.630661
PID_EPHRINB_REV_PATHWAY	29	Up	0.361911	0.630661
PID_S1P_S1P1_PATHWAY	21	Up	0.361959	0.630661
PID_ALK2_PATHWAY	9	Down	0.360644	0.630661
REACTOME_SIGNALING_BY_PDGF	115	Down	0.362133	0.630661
REACTOME_TERMINATION_OF_O_GLYCAN_BIOSYNTHESIS	8	Down	0.362547	0.630661
KEGG_ECM_RECEPTOR_INTERACTION	74	Down	0.365353	0.634711
PID_ERBB1_RECEPTOR_PROXIMAL_PATHWAY	36	Up	0.367909	0.637485
BIOCARTA_HER2_PATHWAY	22	Down	0.367895	0.637485
PID_RHOA_PATHWAY	45	Up	0.369448	0.637744
REACTOME_ACTIVATION_OF_CHAPERONE_GENES_BY_XBP1S	42	Up	0.36952	0.637744
BIOCARTA_CALCINEURIN_PATHWAY	19	Down	0.369431	0.637744
REACTOME_TETRAHYDROBIOPTERIN_BH4_SYNTHESIS_RECYCLING_SALVAGE_AND_REGULATION	13	Down	0.369978	0.637744
BIOCARTA_RAC1_PATHWAY	25	Up	0.370548	0.6379
BIOCARTA_INFLAM_PATHWAY	15	Up	0.372787	0.640923
REACTOME_NUCLEAR_SIGNALING_BY_ERBB4	27	Down	0.373343	0.64105
REACTOME_ASSEMBLY_OF_THE_PRE_REPLICATIVE_COMPLEX	64	Down	0.37696	0.646425
REACTOME_CDC6_ASSOCIATION_WITH_THE_ORC_ORIGIN_COMPLEX	11	Up	0.377585	0.646663
BIOCARTA_MITOCHONDRIA_PATHWAY	23	Up	0.378667	0.646839
REACTOME_RNA_POL_I_TRANSCRIPTION_TERMINATION	18	Up	0.378992	0.646839
REACTOME_ERKS_ARE_INACTIVATED	14	Up	0.379148	0.646839
BIOCARTA_ACE2_PATHWAY	12	Down	0.380488	0.647618
REACTOME_TRAFFICKING_OF_GLUR2_CONTAINING_AMPA_RECEPTORS	14	Down	0.380579	0.647618
BIOCARTA_BARRESTIN_SRC_PATHWAY	13	Down	0.381786	0.648841
BIOCARTA_KERATINOCYTE_PATHWAY	48	Up	0.383312	0.649494
BIOCARTA_CYTOKINE_PATHWAY	8	Up	0.383606	0.649494
KEGG_ENDOCYTOSIS	186	Up	0.384616	0.649494
REACTOME_NUCLEOTIDE_EXCISION_REPAIR	47	Up	0.388014	0.649494
REACTOME_G_ALPHA_Z_SIGNALLING_EVENTS	38	Up	0.388035	0.649494
REACTOME_PURINE_RIBONUCLEOSIDE_MONOPHOSPHATE_BIOSYNTHESIS	13	Down	0.384785	0.649494
REACTOME_NEUROTRANSMITTER_RELEASE_CYCLE	20	Down	0.385492	0.649494
NABA_ECM_GLYCOPROTEINS	156	Down	0.385915	0.649494
PID_REELIN_PATHWAY	28	Down	0.385984	0.649494
REACTOME_CELL_JUNCTION_ORGANIZATION	61	Down	0.386963	0.649494
REACTOME_ACTIVATION_OF_THE_AP1_FAMILY_OF_TRANSCRIPTION_FACTORS	10	Down	0.387365	0.649494
PID_HEDGEHOG_2PATHWAY	19	Down	0.387475	0.649494
KEGG_STARCH_AND_SUCROSE_METABOLISM	23	Down	0.388807	0.649968
REACTOME_BILE_ACID_AND_BILE_SALT_METABOLISM	15	Up	0.38938	0.650108
BIOCARTA_CHREBP2_PATHWAY	39	Down	0.392572	0.654474
KEGG_CALCIUM_SIGNALING_PATHWAY	137	Down	0.39298	0.654474
REACTOME_RNA_POL_II_TRANSCRIPTION_PRE_INITIATION_AND_PROMOTER_OPENING	34	Up	0.395203	0.656262
REACTOME_ACTIVATION_OF_BH3_ONLY_PROTEINS	14	Up	0.397396	0.656262
REACTOME_TRANSPORT_OF_RIBONUCLEOPROTEINS_INTO_THE_HOST_NUCLEUS	27	Up	0.397786	0.656262
REACTOME_NRAGE_SIGNALS_DEATH_THROUGH_JNK	41	Up	0.39793	0.656262
NABA_MATRISOME	690	Up	0.398383	0.656262
REACTOME_TRAF6_MEDIATED_INDUCTION_OF_NFKB_AND_MAP_KINASES_UPON_TLR7_8_OR_9_ACTIVATION	78	Up	0.398672	0.656262
REACTOME_IL_2_SIGNALING	35	Up	0.398992	0.656262
REACTOME_ACTIVATION_OF_NF_KAPPAB_IN_B_CELLS	61	Down	0.395079	0.656262
BIOCARTA_GLEEVEC_PATHWAY	25	Down	0.395902	0.656262
REACTOME_SIGNALING_BY_FGFR_IN_DISEASE	115	Down	0.396354	0.656262
REACTOME_FACTORS_INVOLVED_IN_MEGAKARYOCYTE_DEVELOPMENT_AND_PLATELET_PRODUCTION	97	Up	0.399679	0.656581
PID_AURORA_A_PATHWAY	29	Up	0.400835	0.657175
BIOCARTA_ERK5_PATHWAY	18	Down	0.40103	0.657175
PID_RXR_VDR_PATHWAY	24	Down	0.405805	0.664181
KEGG_PENTOSE_AND_GLUCURONATE_INTERCONVERSIONS	10	Up	0.407759	0.666557
REACTOME_DOWNSTREAM_SIGNALING_OF_ACTIVATED_FGFR	88	Down	0.411217	0.671386
BIOCARTA_INTRINSIC_PATHWAY	13	Down	0.4123	0.672328
REACTOME_ADVANCED_GLYCOSYLATION_ENDPRODUCT_RECEPTOR_SIGNALING	12	Up	0.415889	0.675793
PID_PRL_SIGNALING_EVENTS_PATHWAY	23	Up	0.415951	0.675793
SIG_CD40PATHWAYMAP	33	Down	0.415	0.675793
REACTOME_HS_GAG_DEGRADATION	17	Up	0.418459	0.677646
REACTOME_SHC_MEDIATED_CASCADE	19	Up	0.419131	0.677646
REACTOME_PI_3K_CASCADE	45	Down	0.418596	0.677646
BIOCARTA_NGF_PATHWAY	19	Down	0.419038	0.677646
KEGG_RNA_POLYMERASE	22	Down	0.422972	0.683025
PID_NFKAPPAB_ATYPICAL_PATHWAY	18	Up	0.424175	0.68398
REACTOME_PLATELET_AGGREGATION_PLUG_FORMATION	27	Up	0.425107	0.68398
PID_PS1_PATHWAY	44	Down	0.424787	0.68398
PID_HEDGEHOG_GLI_PATHWAY	47	Up	0.426764	0.685413
REACTOME_TRIF_MEDIATED_TLR3_SIGNALING	76	Up	0.427545	0.685413
REACTOME_REGULATION_OF_MITOTIC_CELL_CYCLE	76	Down	0.427237	0.685413
REACTOME_CELL_DEATH_SIGNALLING_VIA_NRAGE_NRIF_AND_NADE	56	Up	0.428497	0.685725
REACTOME_CYCLIN_E_ASSOCIATED_EVENTS_DURING_G1_S_TRANSITION_	65	Down	0.428772	0.685725
KEGG_RENIN_ANGIOTENSIN_SYSTEM	16	Up	0.429524	0.686102
ST_PHOSPHOINOSITIDE_3_KINASE_PATHWAY	36	Down	0.430336	0.686574
KEGG_PANCREATIC_CANCER	70	Up	0.434266	0.691743
ST_WNT_CA2_CYCLIC_GMP_PATHWAY	14	Down	0.435284	0.691743
KEGG_NON_SMALL_CELL_LUNG_CANCER	51	Down	0.435686	0.691743
REACTOME_RECRUITMENT_OF_NUMA_TO_MITOTIC_CENTROSOMES	9	Down	0.436088	0.691743
REACTOME_SIGNALING_BY_FGFR	102	Down	0.436178	0.691743
PID_TGFBR_PATHWAY	55	Up	0.436993	0.692209
REACTOME_IL_RECEPTOR_SHC_SIGNALING	21	Up	0.43959	0.695494
KEGG_PHOSPHATIDYLINOSITOL_SIGNALING_SYSTEM	75	Up	0.442995	0.700048
REACTOME_CD28_DEPENDENT_PI3K_AKT_SIGNALING	21	Down	0.448443	0.707816
PID_AR_NONGENOMIC_PATHWAY	32	Down	0.45098	0.710976
BIOCARTA_ALK_PATHWAY	33	Up	0.4527	0.712842
PID_ERBB1_DOWNSTREAM_PATHWAY	104	Up	0.453673	0.713528
REACTOME_PRE_NOTCH_PROCESSING_IN_GOLGI	14	Down	0.454472	0.71394
REACTOME_CTLA4_INHIBITORY_SIGNALING	23	Up	0.455156	0.71417
REACTOME_AXON_GUIDANCE	220	Down	0.45619	0.714949
REACTOME_DOWNREGULATION_OF_TGF_BETA_RECEPTOR_SIGNALING	21	Up	0.457781	0.715181
REACTOME_INTRINSIC_PATHWAY	9	Up	0.458113	0.715181
BIOCARTA_FIBRINOLYSIS_PATHWAY	8	Up	0.458332	0.715181
PID_KIT_PATHWAY	52	Up	0.459628	0.715181
BIOCARTA_IL4_PATHWAY	10	Up	0.459934	0.715181
REACTOME_SYNTHESIS_OF_DNA	93	Up	0.460436	0.715181
REACTOME_EGFR_DOWNREGULATION	26	Up	0.460643	0.715181
REACTOME_SIGNALLING_TO_P38_VIA_RIT_AND_RIN	14	Down	0.459709	0.715181
PID_RHOA_REG_PATHWAY	45	Up	0.46275	0.717613
BIOCARTA_TFF_PATHWAY	23	Down	0.467325	0.723864
REACTOME_METABOLISM_OF_MRNA	241	Up	0.468488	0.72482
REACTOME_GABA_RECEPTOR_ACTIVATION	32	Up	0.470119	0.725905
REACTOME_SYNTHESIS_OF_VERY_LONG_CHAIN_FATTY_ACYL_COAS	12	Up	0.470282	0.725905
REACTOME_NOREPINEPHRINE_NEUROTRANSMITTER_RELEASE_CYCLE	6	Up	0.474056	0.72919
PID_ERBB1_INTERNALIZATION_PATHWAY	39	Down	0.47317	0.72919
PID_DNA_PK_PATHWAY	16	Down	0.473605	0.72919
REACTOME_MRNA_DECAY_BY_5_TO_3_EXORIBONUCLEASE	14	Up	0.477403	0.73349
PID_MAPK_TRK_PATHWAY	34	Down	0.478988	0.735075
REACTOME_ADAPTIVE_IMMUNE_SYSTEM	492	Up	0.481807	0.737213
PID_HDAC_CLASSI_PATHWAY	66	Up	0.481941	0.737213
REACTOME_ORC1_REMOVAL_FROM_CHROMATIN	66	Down	0.482045	0.737213
NABA_ECM_AFFILIATED	107	Up	0.484848	0.739656
REACTOME_ACTIVATION_OF_KAINATE_RECEPTORS_UPON_GLUTAMATE_BINDING	26	Up	0.485587	0.739656
KEGG_PYRIMIDINE_METABOLISM	79	Up	0.486555	0.739656
REACTOME_REGULATED_PROTEOLYSIS_OF_P75NTR	9	Up	0.487539	0.739656
BIOCARTA_CCR5_PATHWAY	17	Down	0.48477	0.739656
KEGG_VEGF_SIGNALING_PATHWAY	68	Down	0.486778	0.739656
PID_PI3KCI_AKT_PATHWAY	35	Down	0.487031	0.739656
KEGG_HOMOLOGOUS_RECOMBINATION	26	Up	0.488451	0.740195
BIOCARTA_CDMAC_PATHWAY	15	Down	0.496251	0.751159
PID_FGF_PATHWAY	51	Up	0.499125	0.751278
REACTOME_ORGANIC_CATION_ANION_ZWITTERION_TRANSPORT	6	Up	0.502314	0.751278
REACTOME_GABA_SYNTHESIS_RELEASE_REUPTAKE_AND_DEGRADATION	9	Up	0.503098	0.751278
PID_ERA_GENOMIC_PATHWAY	58	Up	0.503752	0.751278
REACTOME_SYNTHESIS_OF_PIPS_AT_THE_EARLY_ENDOSOME_MEMBRANE	11	Up	0.504298	0.751278
REACTOME_METABOLISM_OF_RNA	285	Up	0.504871	0.751278
SIG_PIP3_SIGNALING_IN_B_LYMPHOCYTES	37	Up	0.504969	0.751278
PID_P75_NTR_PATHWAY	67	Up	0.505725	0.751278
REACTOME_ENDOSOMAL_SORTING_COMPLEX_REQUIRED_FOR_TRANSPORT_ESCRT	25	Down	0.499627	0.751278
BIOCARTA_SPPA_PATHWAY	21	Down	0.501251	0.751278
BIOCARTA_ACH_PATHWAY	16	Down	0.502772	0.751278
PID_TCR_RAS_PATHWAY	14	Down	0.503834	0.751278
REACTOME_ION_TRANSPORT_BY_P_TYPE_ATPASES	28	Down	0.504902	0.751278
REACTOME_CLASS_C_3_METABOTROPIC_GLUTAMATE_PHEROMONE_RECEPTORS	5	Down	0.504961	0.751278
REACTOME_CTNNB1_PHOSPHORYLATION_CASCADE	16	Down	0.504988	0.751278
KEGG_INOSITOL_PHOSPHATE_METABOLISM	54	Down	0.505794	0.751278
BIOCARTA_FCER1_PATHWAY	40	Down	0.50594	0.751278
PID_LKB1_PATHWAY	47	Down	0.507867	0.752428
REACTOME_ABC_FAMILY_PROTEINS_MEDIATED_TRANSPORT	25	Down	0.508333	0.752428
BIOCARTA_MET_PATHWAY	38	Down	0.508412	0.752428
PID_INTEGRIN3_PATHWAY	41	Up	0.509816	0.753171
REACTOME_OPSINS	2	Down	0.510391	0.753171
SIG_PIP3_SIGNALING_IN_CARDIAC_MYOCTES	63	Down	0.510615	0.753171
REACTOME_PKA_MEDIATED_PHOSPHORYLATION_OF_CREB	15	Down	0.513979	0.757292
PID_SHP2_PATHWAY	58	Down	0.51568	0.758958
REACTOME_RNA_POL_I_RNA_POL_III_AND_MITOCHONDRIAL_TRANSCRIPTION	72	Up	0.516878	0.75904
REACTOME_RAF_MAP_KINASE_CASCADE	10	Down	0.51682	0.75904
REACTOME_MAPK_TARGETS_NUCLEAR_EVENTS_MEDIATED_BY_MAP_KINASES	32	Down	0.518953	0.761245
REACTOME_PURINE_METABOLISM	35	Up	0.520532	0.761318
ST_GA12_PATHWAY	22	Up	0.522795	0.761318
PID_TRKR_PATHWAY	60	Up	0.523012	0.761318
KEGG_BETA_ALANINE_METABOLISM	19	Down	0.521804	0.761318
REACTOME_VOLTAGE_GATED_POTASSIUM_CHANNELS	23	Down	0.521997	0.761318
SA_TRKA_RECEPTOR	18	Down	0.52264	0.761318
REACTOME_MAP_KINASE_ACTIVATION_IN_TLR_CASCADE	53	Down	0.522976	0.761318
REACTOME_METABOLISM_OF_POLYAMINES	15	Up	0.525335	0.762273
REACTOME_IRAK2_MEDIATED_ACTIVATION_OF_TAK1_COMPLEX_UPON_TLR7_8_OR_9_STIMULATION	10	Up	0.525346	0.762273
REACTOME_PPARA_ACTIVATES_GENE_EXPRESSION	92	Down	0.525389	0.762273
PID_RETINOIC_ACID_PATHWAY	30	Down	0.526542	0.763112
REACTOME_ALPHA_LINOLENIC_ACID_ALA_METABOLISM	10	Up	0.529644	0.765622
REACTOME_AQUAPORIN_MEDIATED_TRANSPORT	35	Up	0.529847	0.765622
BIOCARTA_CFTR_PATHWAY	9	Up	0.530002	0.765622
SIG_REGULATION_OF_THE_ACTIN_CYTOSKELETON_BY_RHO_GTPASES	32	Up	0.530718	0.765824
REACTOME_CGMP_EFFECTS	13	Down	0.531695	0.766401
KEGG_PROTEIN_EXPORT	20	Down	0.532555	0.76681
REACTOME_NFKB_AND_MAP_KINASES_ACTIVATION_MEDIATED_BY_TLR4_SIGNALING_REPERTOIRE	73	Up	0.535378	0.76951
KEGG_DRUG_METABOLISM_CYTOCHROME_P450	30	Up	0.536167	0.76951
REACTOME_MICRORNA_MIRNA_BIOGENESIS	19	Down	0.536132	0.76951
KEGG_RIBOSOME	120	Up	0.539435	0.772129
ST_INTEGRIN_SIGNALING_PATHWAY	76	Down	0.538919	0.772129
BIOCARTA_ARENRF2_PATHWAY	13	Down	0.539735	0.772129
REACTOME_FORMATION_OF_THE_HIV1_EARLY_ELONGATION_COMPLEX	29	Up	0.541481	0.773794
REACTOME_FORMATION_OF_THE_TERNARY_COMPLEX_AND_SUBSEQUENTLY_THE_43S_COMPLEX	63	Up	0.542702	0.774706
REACTOME_SOS_MEDIATED_SIGNALLING	14	Down	0.545093	0.777284
BIOCARTA_BCR_PATHWAY	35	Down	0.546209	0.777744
REACTOME_VEGF_LIGAND_RECEPTOR_INTERACTIONS	10	Down	0.546586	0.777744
ST_INTERFERON_GAMMA_PATHWAY	9	Up	0.547373	0.778031
PID_TAP63_PATHWAY	44	Up	0.549589	0.779752
KEGG_GLYCOSPHINGOLIPID_BIOSYNTHESIS_GANGLIO_SERIES	13	Down	0.549954	0.779752
BIOCARTA_TRKA_PATHWAY	13	Down	0.550344	0.779752
REACTOME_THE_ACTIVATION_OF_ARYLSULFATASES	9	Up	0.55965	0.790609
REACTOME_SYNTHESIS_OF_GLYCOSYLPHOSPHATIDYLINOSITOL_GPI	15	Up	0.559791	0.790609
PID_CXCR3_PATHWAY	42	Down	0.558971	0.790609
PID_ER_NONGENOMIC_PATHWAY	42	Up	0.56108	0.791588
REACTOME_STEROID_HORMONES	16	Up	0.563552	0.792118
REACTOME_REGULATION_OF_BETA_CELL_DEVELOPMENT	12	Up	0.566956	0.792118
REACTOME_TGF_BETA_RECEPTOR_SIGNALING_ACTIVATES_SMADS	24	Up	0.567397	0.792118
KEGG_O_GLYCAN_BIOSYNTHESIS	22	Up	0.567642	0.792118
PID_NOTCH_PATHWAY	55	Up	0.568012	0.792118
KEGG_TIGHT_JUNCTION	119	Down	0.562997	0.792118
PID_VEGFR1_2_PATHWAY	71	Down	0.563023	0.792118
REACTOME_GRB2_EVENTS_IN_ERBB2_SIGNALING	20	Down	0.564078	0.792118
KEGG_AXON_GUIDANCE	115	Down	0.565089	0.792118
PID_HNF3B_PATHWAY	27	Down	0.565915	0.792118
REACTOME_MYOGENESIS	26	Down	0.567456	0.792118
REACTOME_METABOLISM_OF_LIPIDS_AND_LIPOPROTEINS	394	Up	0.56907	0.792305
KEGG_STEROID_BIOSYNTHESIS	16	Up	0.57106	0.792305
BIOCARTA_AKAPCENTROSOME_PATHWAY	14	Up	0.573848	0.792305
KEGG_GLYCEROPHOSPHOLIPID_METABOLISM	69	Up	0.573932	0.792305
REACTOME_CELL_CYCLE_CHECKPOINTS	110	Up	0.573948	0.792305
REACTOME_APC_CDC20_MEDIATED_DEGRADATION_OF_NEK2A	22	Up	0.574108	0.792305
REACTOME_NEGATIVE_REGULATION_OF_THE_PI3K_AKT_NETWORK	7	Down	0.569713	0.792305
PID_ANTHRAX_PATHWAY	16	Down	0.571153	0.792305
REACTOME_ASSOCIATION_OF_TRIC_CCT_WITH_TARGET_PROTEINS_DURING_BIOSYNTHESIS	26	Down	0.571246	0.792305
PID_ARF6_TRAFFICKING_PATHWAY	49	Down	0.571993	0.792305
PID_ALPHA_SYNUCLEIN_PATHWAY	31	Up	0.576094	0.793093
REACTOME_NEGATIVE_REGULATORS_OF_RIG_I_MDA5_SIGNALING	27	Up	0.576469	0.793093
REACTOME_AKT_PHOSPHORYLATES_TARGETS_IN_THE_CYTOSOL	12	Down	0.576268	0.793093
REACTOME_NOTCH1_INTRACELLULAR_DOMAIN_REGULATES_TRANSCRIPTION	43	Up	0.579265	0.794909
REACTOME_SYNTHESIS_OF_BILE_ACIDS_AND_BILE_SALTS_VIA_24_HYDROXYCHOLESTEROL	6	Up	0.580179	0.794909
BIOCARTA_HCMV_PATHWAY	19	Down	0.58015	0.794909
PID_VEGF_VEGFR_PATHWAY	10	Down	0.580733	0.794909
REACTOME_ER_PHAGOSOME_PATHWAY	74	Down	0.58078	0.794909
ST_G_ALPHA_I_PATHWAY	30	Up	0.585376	0.800375
PID_SYNDECAN_4_PATHWAY	31	Down	0.588019	0.802423
REACTOME_OLFACTORY_SIGNALING_PATHWAY	5	Down	0.588301	0.802423
BIOCARTA_VITCB_PATHWAY	8	Down	0.588685	0.802423
REACTOME_HYALURONAN_METABOLISM	13	Up	0.589909	0.803267
BIOCARTA_MAL_PATHWAY	19	Down	0.594227	0.808319
PID_ECADHERIN_NASCENT_AJ_PATHWAY	41	Up	0.597106	0.811405
REACTOME_METABOLISM_OF_STEROID_HORMONES_AND_VITAMINS_A_AND_D	19	Up	0.597797	0.811514
PID_MET_PATHWAY	79	Up	0.600723	0.813892
REACTOME_AMINE_DERIVED_HORMONES	6	Down	0.600774	0.813892
REACTOME_BIOSYNTHESIS_OF_THE_N_GLYCAN_PRECURSOR_DOLICHOL_LIPID_LINKED_OLIGOSACCHARIDE_LLO_AND_TRANSFER_TO_A_NASCENT_PROTEIN	24	Up	0.602712	0.815552
PID_P53_DOWNSTREAM_PATHWAY	119	Up	0.603453	0.815552
REACTOME_INHIBITION_OF_THE_PROTEOLYTIC_ACTIVITY_OF_APC_C_REQUIRED_FOR_THE_ONSET_OF_ANAPHASE_BY_MITOTIC_SPINDLE_CHECKPOINT_COMPONENTS	18	Up	0.605157	0.815552
PID_EPHB_FWD_PATHWAY	39	Up	0.608135	0.815552
REACTOME_NUCLEAR_EVENTS_KINASE_AND_TRANSCRIPTION_FACTOR_ACTIVATION	26	Down	0.606833	0.815552
KEGG_TRYPTOPHAN_METABOLISM	33	Down	0.607317	0.815552
REACTOME_SIGNALING_BY_ERBB2	97	Down	0.607586	0.815552
KEGG_OOCYTE_MEIOSIS	98	Down	0.607775	0.815552
REACTOME_ARMS_MEDIATED_ACTIVATION	17	Down	0.607826	0.815552
PID_ERBB4_PATHWAY	32	Down	0.608017	0.815552
REACTOME_SYNTHESIS_OF_BILE_ACIDS_AND_BILE_SALTS_VIA_7ALPHA_HYDROXYCHOLESTEROL	8	Up	0.610057	0.816819
KEGG_GAP_JUNCTION	75	Up	0.610309	0.816819
REACTOME_INFLUENZA_VIRAL_RNA_TRANSCRIPTION_AND_REPLICATION	130	Up	0.611311	0.817337
REACTOME_SRP_DEPENDENT_COTRANSLATIONAL_PROTEIN_TARGETING_TO_MEMBRANE	137	Up	0.612095	0.817562
PID_GMCSF_PATHWAY	35	Up	0.613496	0.817789
SIG_IL4RECEPTOR_IN_B_LYPHOCYTES	28	Down	0.612923	0.817789
PID_MYC_PATHWAY	26	Up	0.614373	0.818138
REACTOME_REGULATION_OF_WATER_BALANCE_BY_RENAL_AQUAPORINS	33	Up	0.615048	0.818179
REACTOME_SIGNALING_BY_FGFR1_MUTANTS	25	Down	0.615635	0.818179
BIOCARTA_TEL_PATHWAY	20	Up	0.617609	0.819034
REACTOME_FGFR4_LIGAND_BINDING_AND_ACTIVATION	7	Up	0.618246	0.819034
REACTOME_REGULATION_OF_SIGNALING_BY_CBL	18	Up	0.618744	0.819034
ST_GRANULE_CELL_SURVIVAL_PATHWAY	23	Down	0.618654	0.819034
BIOCARTA_RAS_PATHWAY	26	Up	0.619624	0.819383
REACTOME_APOPTOTIC_EXECUTION_PHASE	52	Up	0.620438	0.819644
PID_IL5_PATHWAY	13	Up	0.623108	0.822329
KEGG_LONG_TERM_DEPRESSION	58	Down	0.623708	0.822329
PID_IL2_1PATHWAY	55	Up	0.624529	0.822595
BIOCARTA_CTCF_PATHWAY	25	Up	0.626088	0.823018
KEGG_NON_HOMOLOGOUS_END_JOINING	13	Down	0.625869	0.823018
REACTOME_CYTOCHROME_P450_ARRANGED_BY_SUBSTRATE_TYPE	24	Up	0.631512	0.826902
BIOCARTA_GABA_PATHWAY	5	Up	0.631532	0.826902
REACTOME_ERK_MAPK_TARGETS	23	Down	0.630843	0.826902
REACTOME_ELEVATION_OF_CYTOSOLIC_CA2_LEVELS	7	Down	0.631394	0.826902
REACTOME_SHC1_EVENTS_IN_EGFR_SIGNALING	16	Down	0.632727	0.827652
REACTOME_INWARDLY_RECTIFYING_K_CHANNELS	22	Up	0.636135	0.830092
KEGG_RETINOL_METABOLISM	21	Up	0.637716	0.830092
KEGG_NITROGEN_METABOLISM	17	Down	0.637006	0.830092
REACTOME_SIGNALING_BY_NODAL	12	Down	0.637107	0.830092
REACTOME_SIGNALING_BY_FGFR1_FUSION_MUTANTS	18	Down	0.637645	0.830092
KEGG_VIRAL_MYOCARDITIS	79	Up	0.639494	0.831571
KEGG_NOTCH_SIGNALING_PATHWAY	43	Up	0.640103	0.831571
REACTOME_GENERIC_TRANSCRIPTION_PATHWAY	193	Up	0.641321	0.83234
REACTOME_HORMONE_LIGAND_BINDING_RECEPTORS	3	Up	0.642791	0.833433
PID_CERAMIDE_PATHWAY	51	Up	0.645363	0.835953
REACTOME_OTHER_SEMAPHORIN_INTERACTIONS	15	Down	0.646164	0.836175
REACTOME_CD28_CO_STIMULATION	31	Up	0.647274	0.836701
REACTOME_APOPTOSIS_INDUCED_DNA_FRAGMENTATION	15	Down	0.647829	0.836701
PID_P38_MKK3_6PATHWAY	28	Up	0.651512	0.840149
REACTOME_KINESINS	22	Up	0.651795	0.840149
BIOCARTA_EPHA4_PATHWAY	10	Down	0.652396	0.840149
BIOCARTA_PDGF_PATHWAY	32	Down	0.654238	0.841706
REACTOME_SIGNAL_ATTENUATION	12	Down	0.655808	0.842123
KEGG_PROXIMAL_TUBULE_BICARBONATE_RECLAMATION	20	Down	0.656428	0.842123
BIOCARTA_PTEN_PATHWAY	19	Down	0.656475	0.842123
KEGG_VASCULAR_SMOOTH_MUSCLE_CONTRACTION	99	Down	0.657097	0.842123
REACTOME_ACTIVATED_POINT_MUTANTS_OF_FGFR2	10	Up	0.661759	0.844212
REACTOME_SYNTHESIS_OF_BILE_ACIDS_AND_BILE_SALTS	12	Up	0.661821	0.844212
NABA_PROTEOGLYCANS	24	Up	0.662041	0.844212
PID_ARF6_DOWNSTREAM_PATHWAY	16	Up	0.662802	0.844212
REACTOME_SIGNALLING_TO_RAS	27	Up	0.663522	0.844212
PID_SYNDECAN_2_PATHWAY	31	Up	0.665536	0.844212
PID_CDC42_PATHWAY	72	Up	0.666076	0.844212
ST_INTERLEUKIN_4_PATHWAY	26	Up	0.667165	0.844212
KEGG_HISTIDINE_METABOLISM	21	Down	0.659843	0.844212
REACTOME_METABOLISM_OF_VITAMINS_AND_COFACTORS	48	Down	0.660016	0.844212
REACTOME_PEROXISOMAL_LIPID_METABOLISM	18	Down	0.665821	0.844212
KEGG_HEDGEHOG_SIGNALING_PATHWAY	41	Down	0.667236	0.844212
REACTOME_NGF_SIGNALLING_VIA_TRKA_FROM_THE_PLASMA_MEMBRANE	134	Down	0.667572	0.844212
KEGG_SNARE_INTERACTIONS_IN_VESICULAR_TRANSPORT	34	Down	0.668524	0.844212
REACTOME_REGULATION_OF_MRNA_STABILITY_BY_PROTEINS_THAT_BIND_AU_RICH_ELEMENTS	80	Down	0.668602	0.844212
REACTOME_ELONGATION_ARREST_AND_RECOVERY	30	Down	0.668891	0.844212
BIOCARTA_MAPK_PATHWAY	89	Up	0.670653	0.844832
REACTOME_PROLONGED_ERK_ACTIVATION_EVENTS	19	Down	0.670442	0.844832
PID_IL3_PATHWAY	26	Up	0.673224	0.847221
PID_ENDOTHELIN_PATHWAY	61	Down	0.673824	0.847221
PID_AVB3_INTEGRIN_PATHWAY	74	Down	0.675645	0.848707
REACTOME_FACILITATIVE_NA_INDEPENDENT_GLUCOSE_TRANSPORTERS	8	Up	0.678523	0.850849
BIOCARTA_IL2_PATHWAY	21	Up	0.679509	0.850849
REACTOME_ACETYLCHOLINE_BINDING_AND_DOWNSTREAM_EVENTS	5	Up	0.681223	0.850849
REACTOME_PRESYNAPTIC_NICOTINIC_ACETYLCHOLINE_RECEPTORS	5	Up	0.681223	0.850849
REACTOME_SIGNALING_BY_NOTCH1	66	Up	0.681846	0.850849
PID_SMAD2_3PATHWAY	19	Up	0.682316	0.850849
KEGG_DORSO_VENTRAL_AXIS_FORMATION	18	Up	0.682472	0.850849
BIOCARTA_GATA3_PATHWAY	13	Down	0.679265	0.850849
BIOCARTA_NEUROTRANSMITTERS_PATHWAY	4	Up	0.683499	0.851331
REACTOME_EXTRACELLULAR_MATRIX_ORGANIZATION	70	Up	0.686346	0.853278
BIOCARTA_EIF2_PATHWAY	11	Down	0.686148	0.853278
BIOCARTA_PPARA_PATHWAY	58	Up	0.68735	0.853728
REACTOME_PLATELET_HOMEOSTASIS	64	Down	0.688116	0.853881
REACTOME_DAG_AND_IP3_SIGNALING	31	Down	0.689405	0.854299
REACTOME_CONVERSION_FROM_APC_C_CDC20_TO_APC_C_CDH1_IN_LATE_ANAPHASE	16	Down	0.689739	0.854299
REACTOME_SPRY_REGULATION_OF_FGF_SIGNALING	16	Up	0.690996	0.855059
REACTOME_SIGNALING_BY_FGFR3_MUTANTS	7	Up	0.69405	0.856447
KEGG_NEUROTROPHIN_SIGNALING_PATHWAY	122	Down	0.693545	0.856447
BIOCARTA_RAB_PATHWAY	10	Down	0.693931	0.856447
SIG_INSULIN_RECEPTOR_PATHWAY_IN_CARDIAC_MYOCYTES	50	Down	0.697031	0.857831
KEGG_BASAL_CELL_CARCINOMA	42	Down	0.697089	0.857831
BIOCARTA_ECM_PATHWAY	25	Down	0.697109	0.857831
PID_LIS1_PATHWAY	28	Up	0.698541	0.858198
BIOCARTA_P35ALZHEIMERS_PATHWAY	13	Down	0.698698	0.858198
BIOCARTA_TGFB_PATHWAY	20	Up	0.699351	0.858207
REACTOME_GROWTH_HORMONE_RECEPTOR_SIGNALING	20	Up	0.70196	0.860595
REACTOME_SIGNAL_TRANSDUCTION_BY_L1	33	Up	0.703403	0.860595
BIOCARTA_PTDINS_PATHWAY	22	Down	0.703664	0.860595
PID_ECADHERIN_KERATINOCYTE_PATHWAY	22	Down	0.704311	0.860595
PID_RHODOPSIN_PATHWAY	10	Down	0.704572	0.860595
REACTOME_CELL_CELL_COMMUNICATION	96	Down	0.705182	0.860595
KEGG_METABOLISM_OF_XENOBIOTICS_BY_CYTOCHROME_P450	28	Up	0.71028	0.863059
REACTOME_3_UTR_MEDIATED_TRANSLATIONAL_REGULATION	140	Up	0.7103	0.863059
REACTOME_P130CAS_LINKAGE_TO_MAPK_SIGNALING_FOR_INTEGRINS	12	Up	0.711337	0.863059
BIOCARTA_CERAMIDE_PATHWAY	24	Up	0.711841	0.863059
REACTOME_SIGNALLING_BY_NGF	209	Up	0.711988	0.863059
REACTOME_HYALURONAN_UPTAKE_AND_DEGRADATION	9	Up	0.712109	0.863059
BIOCARTA_VIP_PATHWAY	26	Up	0.714111	0.863059
PID_REG_GR_PATHWAY	65	Up	0.71559	0.863059
REACTOME_GLYCOPROTEIN_HORMONES	5	Down	0.709423	0.863059
KEGG_REGULATION_OF_AUTOPHAGY	19	Down	0.712564	0.863059
KEGG_GLYCEROLIPID_METABOLISM	39	Down	0.714384	0.863059
PID_SYNDECAN_3_PATHWAY	13	Down	0.71515	0.863059
REACTOME_VITAMIN_B5_PANTOTHENATE_METABOLISM	10	Down	0.715644	0.863059
KEGG_PANTOTHENATE_AND_COA_BIOSYNTHESIS	14	Up	0.717204	0.86374
BIOCARTA_CHEMICAL_PATHWAY	22	Up	0.718293	0.86374
PID_P38_ALPHA_BETA_DOWNSTREAM_PATHWAY	36	Up	0.71891	0.86374
PID_HIF1_TFPATHWAY	63	Up	0.719469	0.86374
PID_HDAC_CLASSII_PATHWAY	36	Down	0.718223	0.86374
REACTOME_COLLAGEN_FORMATION	54	Down	0.720108	0.86374
KEGG_REGULATION_OF_ACTIN_CYTOSKELETON	188	Up	0.72309	0.866348
PID_TRAIL_PATHWAY	24	Up	0.723587	0.866348
BIOCARTA_IL6_PATHWAY	22	Up	0.726928	0.869566
REACTOME_ANTIGEN_PROCESSING_CROSS_PRESENTATION	87	Up	0.729383	0.87072
BIOCARTA_SKP2E2F_PATHWAY	9	Up	0.729598	0.87072
KEGG_PURINE_METABOLISM	133	Down	0.729858	0.87072
WNT_SIGNALING	80	Up	0.731697	0.87213
KEGG_TERPENOID_BACKBONE_BIOSYNTHESIS	14	Down	0.734195	0.873793
BIOCARTA_HSP27_PATHWAY	15	Down	0.734407	0.873793
REACTOME_POST_TRANSLATIONAL_MODIFICATION_SYNTHESIS_OF_GPI_ANCHORED_PROTEINS	23	Up	0.741617	0.879907
BIOCARTA_GSK3_PATHWAY	27	Up	0.741917	0.879907
BIOCARTA_BARRESTIN_PATHWAY	8	Up	0.742194	0.879907
PID_RAS_PATHWAY	29	Down	0.741888	0.879907
REACTOME_PHOSPHORYLATION_OF_THE_APC_C	17	Up	0.745366	0.88288
REACTOME_FORMATION_OF_RNA_POL_II_ELONGATION_COMPLEX_	41	Up	0.747055	0.883333
REACTOME_PRE_NOTCH_EXPRESSION_AND_PROCESSING	37	Up	0.747078	0.883333
REACTOME_SYNTHESIS_OF_PE	11	Up	0.748303	0.883844
KEGG_GLYCOSYLPHOSPHATIDYLINOSITOL_GPI_ANCHOR_BIOSYNTHESIS	22	Up	0.74884	0.883844
REACTOME_NEGATIVE_REGULATION_OF_FGFR_SIGNALING	30	Up	0.751519	0.883869
REACTOME_GLUCOSE_TRANSPORT	33	Up	0.751981	0.883869
KEGG_PHENYLALANINE_METABOLISM	17	Down	0.749998	0.883869
KEGG_MAPK_SIGNALING_PATHWAY	239	Down	0.752054	0.883869
PID_NECTIN_PATHWAY	31	Down	0.752368	0.883869
BIOCARTA_CBL_PATHWAY	14	Down	0.752851	0.883869
REACTOME_MITOTIC_G2_G2_M_PHASES	77	Up	0.755432	0.885916
PID_P38_MK2_PATHWAY	21	Down	0.755928	0.885916
REACTOME_RESOLUTION_OF_AP_SITES_VIA_THE_SINGLE_NUCLEOTIDE_REPLACEMENT_PATHWAY	11	Down	0.758022	0.887101
PID_ERBB2_ERBB3_PATHWAY	43	Down	0.758446	0.887101
KEGG_AMYOTROPHIC_LATERAL_SCLEROSIS_ALS	45	Down	0.758942	0.887101
BIOCARTA_AGPCR_PATHWAY	10	Up	0.76187	0.889741
REACTOME_HEPARAN_SULFATE_HEPARIN_HS_GAG_METABOLISM	38	Up	0.764669	0.892226
REACTOME_METABOLISM_OF_PROTEINS	420	Down	0.765456	0.892361
BIOCARTA_PS1_PATHWAY	13	Down	0.766532	0.892832
REACTOME_PLATELET_SENSITIZATION_BY_LDL	16	Up	0.769789	0.895749
REACTOME_SHC1_EVENTS_IN_ERBB4_SIGNALING	18	Up	0.771828	0.895749
PID_WNT_SIGNALING_PATHWAY	20	Up	0.773135	0.895749
REACTOME_POTASSIUM_CHANNELS	62	Up	0.775899	0.895749
REACTOME_REVERSIBLE_HYDRATION_OF_CARBON_DIOXIDE	9	Up	0.776414	0.895749
REACTOME_BASE_FREE_SUGAR_PHOSPHATE_REMOVAL_VIA_THE_SINGLE_NUCLEOTIDE_REPLACEMENT_PATHWAY	9	Up	0.777636	0.895749
REACTOME_ACETYLCHOLINE_NEUROTRANSMITTER_RELEASE_CYCLE	4	Up	0.778036	0.895749
REACTOME_SHC_MEDIATED_SIGNALLING	15	Up	0.778334	0.895749
REACTOME_NEPHRIN_INTERACTIONS	18	Up	0.778473	0.895749
REACTOME_ENOS_ACTIVATION_AND_REGULATION	20	Down	0.771187	0.895749
REACTOME_PROTEIN_FOLDING	50	Down	0.774223	0.895749
PID_FAK_PATHWAY	58	Down	0.775869	0.895749
BIOCARTA_EPO_PATHWAY	18	Down	0.777681	0.895749
REACTOME_FORMATION_OF_TRANSCRIPTION_COUPLED_NER_TC_NER_REPAIR_COMPLEX	25	Down	0.778343	0.895749
REACTOME_COMMON_PATHWAY	8	Up	0.779407	0.896049
PID_NEPHRIN_NEPH1_PATHWAY	29	Up	0.781306	0.897456
BIOCARTA_EDG1_PATHWAY	27	Down	0.782687	0.898265
BIOCARTA_STATHMIN_PATHWAY	18	Up	0.784085	0.899094
PID_DELTA_NP63_PATHWAY	37	Up	0.785874	0.900093
REACTOME_HIGHLY_CALCIUM_PERMEABLE_POSTSYNAPTIC_NICOTINIC_ACETYLCHOLINE_RECEPTORS	3	Up	0.786312	0.900093
KEGG_SELENOAMINO_ACID_METABOLISM	23	Up	0.791173	0.903385
KEGG_GLYCOSPHINGOLIPID_BIOSYNTHESIS_GLOBO_SERIES	10	Up	0.791227	0.903385
REACTOME_L1CAM_INTERACTIONS	76	Down	0.790416	0.903385
REACTOME_A_TETRASACCHARIDE_LINKER_SEQUENCE_IS_REQUIRED_FOR_GAG_SYNTHESIS	20	Down	0.795075	0.907
KEGG_OTHER_GLYCAN_DEGRADATION	14	Up	0.796376	0.907705
REACTOME_ACTIVATION_OF_RAC	11	Down	0.799683	0.910693
REACTOME_ACTIVATION_OF_THE_MRNA_UPON_BINDING_OF_THE_CAP_BINDING_COMPLEX_AND_EIFS_AND_SUBSEQUENT_BINDING_TO_43S	71	Up	0.802987	0.913673
REACTOME_MRNA_CAPPING	25	Up	0.804602	0.914525
REACTOME_DIGESTION_OF_DIETARY_CARBOHYDRATE	2	Up	0.805113	0.914525
REACTOME_TIE2_SIGNALING	17	Up	0.806069	0.91483
PID_NCADHERIN_PATHWAY	33	Up	0.807094	0.915117
BIOCARTA_MTA3_PATHWAY	17	Up	0.808963	0.915117
SA_PTEN_PATHWAY	18	Up	0.809076	0.915117
REACTOME_REGULATION_OF_GENE_EXPRESSION_IN_BETA_CELLS	7	Down	0.80869	0.915117
REACTOME_DEVELOPMENTAL_BIOLOGY	335	Down	0.810097	0.915492
PID_AR_PATHWAY	56	Up	0.811126	0.915877
BIOCARTA_DREAM_PATHWAY	11	Down	0.813004	0.917217
KEGG_RIBOFLAVIN_METABOLISM	15	Up	0.814535	0.917387
PID_P38_ALPHA_BETA_PATHWAY	31	Down	0.81417	0.917387
REACTOME_PHOSPHOLIPASE_C_MEDIATED_CASCADE	44	Down	0.815438	0.917627
REACTOME_SIGNALING_BY_ACTIVATED_POINT_MUTANTS_OF_FGFR1	7	Down	0.816314	0.917835
PID_SYNDECAN_1_PATHWAY	43	Down	0.820993	0.922316
REACTOME_PRE_NOTCH_TRANSCRIPTION_AND_TRANSLATION	23	Up	0.823777	0.92394
REACTOME_SHC_RELATED_EVENTS	16	Down	0.825198	0.92394
KEGG_THYROID_CANCER	29	Down	0.825217	0.92394
PID_NETRIN_PATHWAY	32	Down	0.825219	0.92394
PID_IFNG_PATHWAY	41	Up	0.826435	0.924522
REACTOME_SIGNALLING_TO_ERKS	35	Up	0.828612	0.926177
REACTOME_P38MAPK_EVENTS	13	Up	0.829677	0.926589
PID_S1P_S1P2_PATHWAY	24	Up	0.832314	0.928754
REACTOME_PLC_BETA_MEDIATED_EVENTS	42	Down	0.83602	0.932106
REACTOME_MEMBRANE_BINDING_AND_TARGETTING_OF_GAG_PROTEINS	9	Down	0.839801	0.935536
BIOCARTA_BAD_PATHWAY	25	Up	0.842505	0.937676
REACTOME_ENDOGENOUS_STEROLS	8	Down	0.843133	0.937676
KEGG_TASTE_TRANSDUCTION	19	Up	0.846608	0.940755
KEGG_PROSTATE_CANCER	83	Up	0.849583	0.940913
PID_ALK1_PATHWAY	22	Down	0.848239	0.940913
ST_WNT_BETA_CATENIN_PATHWAY	28	Down	0.848767	0.940913
REACTOME_SIGNALING_BY_HIPPO	18	Down	0.849215	0.940913
REACTOME_METABOLISM_OF_NON_CODING_RNA	48	Up	0.850736	0.941188
REACTOME_ANTIVIRAL_MECHANISM_BY_IFN_STIMULATED_GENES	65	Up	0.85151	0.941188
REACTOME_SIGNALING_BY_EGFR_IN_CANCER	108	Down	0.851956	0.941188
REACTOME_FGFR_LIGAND_BINDING_AND_ACTIVATION	13	Up	0.857276	0.942057
BIOCARTA_ERYTH_PATHWAY	8	Up	0.857803	0.942057
BIOCARTA_CK1_PATHWAY	13	Up	0.858245	0.942057
REACTOME_COPI_MEDIATED_TRANSPORT	10	Up	0.858405	0.942057
PID_INTEGRIN_CS_PATHWAY	23	Up	0.858548	0.942057
REACTOME_FGFR2C_LIGAND_BINDING_AND_ACTIVATION	8	Up	0.859831	0.942057
REACTOME_M_G1_TRANSITION	79	Down	0.854574	0.942057
KEGG_COLORECTAL_CANCER	62	Down	0.857438	0.942057
PID_ERBB_NETWORK_PATHWAY	13	Down	0.858418	0.942057
SIG_BCR_SIGNALING_PATHWAY	48	Down	0.859395	0.942057
KEGG_SMALL_CELL_LUNG_CANCER	83	Up	0.861706	0.943334
REACTOME_APC_C_CDC20_MEDIATED_DEGRADATION_OF_CYCLIN_B	20	Up	0.863744	0.944764
REACTOME_PYRIMIDINE_CATABOLISM	9	Down	0.864434	0.944764
PID_TCPTP_PATHWAY	44	Up	0.868822	0.948779
KEGG_BIOSYNTHESIS_OF_UNSATURATED_FATTY_ACIDS	22	Up	0.869834	0.948791
BIOCARTA_TCR_PATHWAY	45	Up	0.870261	0.948791
REACTOME_RNA_POL_III_TRANSCRIPTION_INITIATION_FROM_TYPE_2_PROMOTER	20	Up	0.87207	0.94975
REACTOME_INTEGRIN_CELL_SURFACE_INTERACTIONS	70	Up	0.873131	0.94975
REACTOME_DEADENYLATION_OF_MRNA	19	Up	0.873284	0.94975
KEGG_ADHERENS_JUNCTION	74	Up	0.874117	0.949761
ST_MYOCYTE_AD_PATHWAY	22	Down	0.874723	0.949761
REACTOME_SYNTHESIS_OF_SUBSTRATES_IN_N_GLYCAN_BIOSYTHESIS	13	Up	0.878015	0.95203
ST_JNK_MAPK_PATHWAY	38	Down	0.878246	0.95203
BIOCARTA_ARF_PATHWAY	16	Up	0.882519	0.95204
REACTOME_FORMATION_OF_INCISION_COMPLEX_IN_GG_NER	22	Up	0.882554	0.95204
PID_ANGIOPOIETIN_RECEPTOR_PATHWAY	50	Down	0.879485	0.95204
BIOCARTA_TPO_PATHWAY	23	Down	0.881072	0.95204
BIOCARTA_MYOSIN_PATHWAY	28	Down	0.881495	0.95204
BIOCARTA_CARDIACEGF_PATHWAY	20	Down	0.882265	0.95204
REACTOME_YAP1_AND_WWTR1_TAZ_STIMULATED_GENE_EXPRESSION	21	Up	0.884377	0.953233
REACTOME_SEMA4D_IN_SEMAPHORIN_SIGNALING	27	Up	0.886227	0.9537
BIOCARTA_P53HYPOXIA_PATHWAY	21	Up	0.886245	0.9537
KEGG_GLYCOSAMINOGLYCAN_BIOSYNTHESIS_KERATAN_SULFATE	13	Up	0.889523	0.956363
REACTOME_DOWNREGULATION_OF_SMAD2_3_SMAD4_TRANSCRIPTIONAL_ACTIVITY	21	Up	0.890159	0.956363
REACTOME_SYNTHESIS_OF_PA	22	Down	0.892553	0.95816
REACTOME_PREFOLDIN_MEDIATED_TRANSFER_OF_SUBSTRATE_TO_CCT_TRIC	24	Down	0.894585	0.959567
KEGG_PROGESTERONE_MEDIATED_OOCYTE_MATURATION	77	Down	0.89621	0.960535
KEGG_PENTOSE_PHOSPHATE_PATHWAY	22	Up	0.897464	0.961103
PID_NFAT_3PATHWAY	54	Down	0.901187	0.964313
REACTOME_ACTIVATED_TAK1_MEDIATES_P38_MAPK_ACTIVATION	19	Up	0.902915	0.96461
BIOCARTA_ARAP_PATHWAY	16	Down	0.902792	0.96461
KEGG_MATURITY_ONSET_DIABETES_OF_THE_YOUNG	6	Down	0.904271	0.965282
REACTOME_APOPTOSIS	142	Up	0.905856	0.965423
KEGG_FC_EPSILON_RI_SIGNALING_PATHWAY	68	Down	0.905519	0.965423
KEGG_CHRONIC_MYELOID_LEUKEMIA	72	Up	0.907207	0.965915
REACTOME_SEMA3A_PLEXIN_REPULSION_SIGNALING_BY_INHIBITING_INTEGRIN_ADHESION	13	Up	0.907771	0.965915
REACTOME_GLYCEROPHOSPHOLIPID_BIOSYNTHESIS	72	Up	0.915097	0.972154
PID_ATF2_PATHWAY	54	Down	0.914423	0.972154
REACTOME_PASSIVE_TRANSPORT_BY_AQUAPORINS	5	Up	0.916749	0.97313
REACTOME_GAP_JUNCTION_TRAFFICKING	18	Up	0.917729	0.973164
PID_HDAC_CLASSIII_PATHWAY	22	Down	0.918245	0.973164
REACTOME_BOTULINUM_NEUROTOXICITY	14	Up	0.923679	0.976929
REACTOME_PROTEOLYTIC_CLEAVAGE_OF_SNARE_COMPLEX_PROTEINS	14	Up	0.923679	0.976929
BIOCARTA_CARM1_PATHWAY	12	Up	0.924003	0.976929
REACTOME_TRIGLYCERIDE_BIOSYNTHESIS	35	Up	0.927617	0.979239
BIOCARTA_VDR_PATHWAY	12	Up	0.92846	0.979239
REACTOME_SEMA4D_INDUCED_CELL_MIGRATION_AND_GROWTH_CONE_COLLAPSE	22	Up	0.929212	0.979239
BIOCARTA_WNT_PATHWAY	28	Down	0.927791	0.979239
REACTOME_BILE_SALT_AND_ORGANIC_ANION_SLC_TRANSPORTERS	7	Down	0.929872	0.979239
REACTOME_PLATELET_ADHESION_TO_EXPOSED_COLLAGEN	9	Up	0.930816	0.979457
REACTOME_TRANSPORT_OF_ORGANIC_ANIONS	7	Up	0.933648	0.98166
KEGG_ALPHA_LINOLENIC_ACID_METABOLISM	13	Up	0.937211	0.982042
PID_ILK_PATHWAY	45	Up	0.938487	0.982042
REACTOME_SIGNALING_BY_NOTCH	95	Up	0.939923	0.982042
REACTOME_SIGNALING_BY_ROBO_RECEPTOR	26	Down	0.935429	0.982042
ST_ADRENERGIC	32	Down	0.936141	0.982042
REACTOME_ADHERENS_JUNCTIONS_INTERACTIONS	20	Down	0.938806	0.982042
KEGG_LINOLEIC_ACID_METABOLISM	17	Down	0.939094	0.982042
REACTOME_NRIF_SIGNALS_CELL_DEATH_FROM_THE_NUCLEUS	14	Down	0.939844	0.982042
KEGG_TYROSINE_METABOLISM	31	Up	0.943093	0.983808
REACTOME_TRAF3_DEPENDENT_IRF_ACTIVATION_PATHWAY	12	Down	0.94241	0.983808
REACTOME_SYNTHESIS_OF_PIPS_AT_THE_PLASMA_MEMBRANE	29	Up	0.944372	0.984033
REACTOME_FRS2_MEDIATED_CASCADE	27	Down	0.945248	0.984033
REACTOME_SIGNALING_BY_THE_B_CELL_RECEPTOR_BCR	121	Down	0.945531	0.984033
PID_EPHA2_FWD_PATHWAY	20	Up	0.948625	0.98494
REACTOME_SIGNALING_BY_FGFR_MUTANTS	37	Down	0.948064	0.98494
BIOCARTA_P27_PATHWAY	13	Down	0.948585	0.98494
REACTOME_ADENYLATE_CYCLASE_INHIBITORY_PATHWAY	12	Up	0.952166	0.985536
REACTOME_JNK_C_JUN_KINASES_PHOSPHORYLATION_AND_ACTIVATION_MEDIATED_BY_ACTIVATED_HUMAN_TAK1	17	Down	0.950856	0.985536
REACTOME_GABA_A_RECEPTOR_ACTIVATION	1	Down	0.95141	0.985536
REACTOME_CHOLESTEROL_BIOSYNTHESIS	20	Down	0.952147	0.985536
REACTOME_ACTIVATED_NOTCH1_TRANSMITS_SIGNAL_TO_THE_NUCLEUS	26	Down	0.953144	0.98578
KEGG_ABC_TRANSPORTERS	38	Up	0.956016	0.98652
BIOCARTA_PITX2_PATHWAY	13	Up	0.9563	0.98652
BIOCARTA_PAR1_PATHWAY	37	Up	0.957523	0.98652
REACTOME_RNA_POL_III_TRANSCRIPTION	31	Up	0.957799	0.98652
REACTOME_GLUCURONIDATION	4	Up	0.958312	0.98652
REACTOME_ANDROGEN_BIOSYNTHESIS	4	Down	0.956666	0.98652
REACTOME_DCC_MEDIATED_ATTRACTIVE_SIGNALING	12	Up	0.960446	0.986889
REACTOME_PTM_GAMMA_CARBOXYLATION_HYPUSINE_FORMATION_AND_ARYLSULFATASE_ACTIVATION	19	Down	0.961048	0.986889
PID_VEGFR1_PATHWAY	28	Down	0.961254	0.986889
REACTOME_RNA_POL_III_TRANSCRIPTION_INITIATION_FROM_TYPE_3_PROMOTER	23	Down	0.961641	0.986889
BIOCARTA_PLCE_PATHWAY	10	Up	0.96293	0.987449
KEGG_ACUTE_MYELOID_LEUKEMIA	58	Down	0.965784	0.989138
BIOCARTA_ERK_PATHWAY	29	Down	0.966145	0.989138
PID_CONE_PATHWAY	9	Down	0.966809	0.989138
REACTOME_SIGNALING_BY_CONSTITUTIVELY_ACTIVE_EGFR	21	Up	0.970955	0.990884
REACTOME_TIGHT_JUNCTION_INTERACTIONS	20	Up	0.971423	0.990884
REACTOME_LOSS_OF_NLP_FROM_MITOTIC_CENTROSOMES	57	Up	0.971499	0.990884
PID_TCR_CALCIUM_PATHWAY	25	Down	0.969669	0.990884
REACTOME_FGFR1_LIGAND_BINDING_AND_ACTIVATION	8	Up	0.978672	0.993991
KEGG_PATHWAYS_IN_CANCER	304	Up	0.981523	0.993991
REACTOME_ABORTIVE_ELONGATION_OF_HIV1_TRANSCRIPT_IN_THE_ABSENCE_OF_TAT	20	Up	0.982152	0.993991
KEGG_GALACTOSE_METABOLISM	21	Up	0.982926	0.993991
REACTOME_INSULIN_SYNTHESIS_AND_PROCESSING	17	Up	0.984964	0.993991
REACTOME_TRYPTOPHAN_CATABOLISM	9	Up	0.985833	0.993991
REACTOME_METABOLISM_OF_CARBOHYDRATES	199	Up	0.98665	0.993991
PID_AR_TF_PATHWAY	51	Up	0.987583	0.993991
PID_ECADHERIN_STABILIZATION_PATHWAY	41	Up	0.987811	0.993991
REACTOME_SYNTHESIS_AND_INTERCONVERSION_OF_NUCLEOTIDE_DI_AND_TRIPHOSPHATES	12	Up	0.988008	0.993991
PID_WNT_NONCANONICAL_PATHWAY	32	Down	0.97547	0.993991
KEGG_ASCORBATE_AND_ALDARATE_METABOLISM	6	Down	0.977747	0.993991
KEGG_FOLATE_BIOSYNTHESIS	8	Down	0.978607	0.993991
REACTOME_CELL_CELL_JUNCTION_ORGANIZATION	40	Down	0.978609	0.993991
KEGG_ADIPOCYTOKINE_SIGNALING_PATHWAY	62	Down	0.983475	0.993991
KEGG_PRIMARY_BILE_ACID_BIOSYNTHESIS	9	Down	0.983912	0.993991
REACTOME_GAMMA_CARBOXYLATION_TRANSPORT_AND_AMINO_TERMINAL_CLEAVAGE_OF_PROTEINS	6	Down	0.984903	0.993991
REACTOME_RECRUITMENT_OF_MITOTIC_CENTROSOME_PROTEINS_AND_COMPLEXES	63	Down	0.986588	0.993991
REACTOME_OPIOID_SIGNALLING	70	Up	0.99151	0.995254
BIOCARTA_BCELLSURVIVAL_PATHWAY	17	Down	0.990384	0.995254
REACTOME_TRANSLATION	181	Down	0.991345	0.995254
REACTOME_SIGNALING_BY_SCF_KIT	73	Down	0.994904	0.997413
BIOCARTA_HIF_PATHWAY	13	Down	0.995161	0.997413
ST_ERK1_ERK2_MAPK_PATHWAY	31	Down	0.996342	0.997843
BIOCARTA_GCR_PATHWAY	19	Down	0.997096	0.997847
REACTOME_HORMONE_SENSITIVE_LIPASE_HSL_MEDIATED_TRIACYLGLYCEROL_HYDROLYSIS	10	Up	0.999584	0.999584
