# Supplementary material for: The mechanisms of skeletal muscle atrophy in response to transient knockdown of the vitamin D receptor in vivo
Source: J Physiol. 2020 Dec 24;599(3):963–79. doi: 10.1113/JP280652 (PMC7986223; doi:10.1113/JP280652)
Supplement: Supplementary file 2 — TF‐GSEA [file TJP-599-963-s002.xlsx]

## Sheet: VDR KD_broad_tft
bold fdr < 0.05, green;down, orange;up
TF	NGenes	Direction	PValue	FDR		TF	NGenes	Direction	PValue	FDR
MEF2_02	192	Down	4.03816e-06	0.00239787		MEF2_02	192	Down	4.03816e-06	0.00239787
TAAWWATAG_RSRFC4_Q2	145	Down	1.06156e-05	0.00239787		TAAWWATAG_RSRFC4_Q2	145	Down	1.06156e-05	0.00239787
MEF2_03	198	Down	1.16969e-05	0.00239787		MEF2_03	198	Down	1.16969e-05	0.00239787
RSRFC4_Q2	181	Down	1.698e-05	0.00261067		RSRFC4_Q2	181	Down	1.698e-05	0.00261067
CTAWWWATA_RSRFC4_Q2	310	Down	3.23429e-05	0.00397818		CTAWWWATA_RSRFC4_Q2	310	Down	3.23429e-05	0.00397818
RSRFC4_01	205	Down	4.05976e-05	0.00416125		RSRFC4_01	205	Down	4.05976e-05	0.00416125
MEF2_Q6_01	213	Down	5.85336e-05	0.0051426		MEF2_Q6_01	213	Down	5.85336e-05	0.0051426
MEF2_01	104	Down	7.55313e-05	0.00580647		MEF2_01	104	Down	7.55313e-05	0.00580647
HMEF2_Q6	108	Down	0.000250724	0.0171328		HMEF2_Q6	108	Down	0.000250724	0.0171328
YTATTTTNR_MEF2_02	578	Down	0.00309394	0.172979		YTATTTTNR_MEF2_02	578	Down	0.00309394	0.172979
TBP_01	199	Down	0.00605905	0.266165		TBP_01	199	Down	0.00605905	0.266165
TGACCTTG_SF1_Q6	214	Down	0.0132564	0.394237		TGACCTTG_SF1_Q6	214	Down	0.0132564	0.394237
GNCF_01	67	Down	0.0160259	0.394237		GNCF_01	67	Down	0.0160259	0.394237
AMEF2_Q6	209	Down	0.0230221	0.471954		AMEF2_Q6	209	Down	0.0230221	0.471954
YWATTWNNRGCT_UNKNOWN	60	Down	0.028721	0.518045		PEA3_Q6	233	Up	0.00196037	0.120563
EN1_01	84	Down	0.0307974	0.518045		SGCGSSAAA_E2F1DP2_01	145	Up	0.00341763	0.175154
GGAMTNNNNNTCCY_UNKNOWN	101	Down	0.0310283	0.518045		ELF1_Q6	223	Up	0.00539155	0.255062
MMEF2_Q6	213	Down	0.0323416	0.518045		PU1_Q6	199	Up	0.00907369	0.372021
TGACCTY_ERR1_Q2	887	Down	0.0332515	0.518045		ETS_Q4	226	Up	0.00990759	0.374245
HLF_01	217	Down	0.036221	0.518045		TEL2_Q6	221	Up	0.010345	0.374245
CREBP1_01	155	Down	0.037442	0.523338		E2F1_Q6	204	Up	0.0117735	0.394237
SF1_Q6	226	Down	0.0416977	0.569869		KCCGNSWTTT_UNKNOWN	100	Up	0.0126027	0.394237
GATA1_05	225	Down	0.042849	0.570192		E2F1DP1_01	206	Up	0.0147844	0.394237
COUP_01	211	Down	0.0444882	0.570192		E2F1DP2_01	206	Up	0.0147844	0.394237
AACYNNNNTTCCS_UNKNOWN	84	Down	0.0469284	0.570192		E2F4DP2_01	206	Up	0.0147844	0.394237
MYOD_Q6	193	Down	0.0477665	0.570192		E2F_02	207	Up	0.0157551	0.394237
E2A_Q2	201	Down	0.0491385	0.570192		E2F1DP1RB_01	201	Up	0.0196103	0.459974
TTAYRTAA_E4BP4_01	219	Down	0.0522488	0.584526		ETS2_B	253	Up	0.020194	0.459974
ETF_Q6	103	Down	0.0551136	0.584526		E2F1_Q4_01	202	Up	0.02172	0.471954
NKX25_01	96	Down	0.0563748	0.584526		KTGGYRSGAA_UNKNOWN	69	Up	0.0225702	0.471954
YTCCCRNNAGGY_UNKNOWN	62	Down	0.0618245	0.594095		RGAGGAARY_PU1_Q6	433	Up	0.0268249	0.518045
GGCNRNWCTTYS_UNKNOWN	76	Down	0.0679389	0.624868		AML1_01	214	Up	0.030702	0.518045
E12_Q6	215	Down	0.0736288	0.665908		AML1_Q6	214	Up	0.030702	0.518045
CAGCTG_AP4_Q5	1268	Down	0.0761156	0.678422		E2F4DP1_01	210	Up	0.0323247	0.518045
LBP1_Q6	191	Down	0.0786241	0.685619		ETS1_B	237	Up	0.0347043	0.518045
WWTAAGGC_UNKNOWN	110	Down	0.0807692	0.685619		E2F_Q6_01	210	Up	0.0355134	0.518045
GATA_Q6	146	Down	0.0827834	0.685619		E2F_Q4_01	216	Up	0.0359306	0.518045
SRF_Q5_01	189	Down	0.0837437	0.685619		E2F_Q6	201	Up	0.0468974	0.570192
CAGNYGKNAAA_UNKNOWN	63	Down	0.0863107	0.685619
E4BP4_01	187	Down	0.0868252	0.685619
HEB_Q6	210	Down	0.0869566	0.685619
ER_Q6_02	202	Down	0.0904493	0.701862
EVI1_03	45	Down	0.0954525	0.715893
GATAAGR_GATA_C	222	Down	0.10767	0.733349
TGIF_01	201	Down	0.108061	0.733349
YAATNRNNNYNATT_UNKNOWN	77	Down	0.108975	0.733349
SRF_C	181	Down	0.110693	0.733349
POU6F1_01	189	Down	0.113119	0.733349
GATA1_04	182	Down	0.113596	0.733349
AP4_01	219	Down	0.115666	0.733349
AFP1_Q6	193	Down	0.119474	0.747227
DR1_Q3	210	Down	0.120993	0.747227
EVI1_01	13	Down	0.126531	0.752314
CART1_01	170	Down	0.129678	0.752314
LHX3_01	157	Down	0.132213	0.752314
RORA1_01	203	Down	0.132979	0.752314
OCT_C	187	Down	0.133532	0.752314
GTCNYYATGR_UNKNOWN	83	Down	0.13576	0.752314
YRCCAKNNGNCGC_UNKNOWN	51	Down	0.135976	0.752314
AAANWWTGC_UNKNOWN	164	Down	0.137493	0.752314
YGACNNYACAR_UNKNOWN	67	Down	0.138193	0.752314
GATA1_02	195	Down	0.142597	0.769271
TATA_01	183	Down	0.146038	0.774424
RACTNNRTTTNC_UNKNOWN	106	Down	0.14607	0.774424
OCT1_03	182	Down	0.148331	0.779688
AGCYRWTTC_UNKNOWN	94	Down	0.153199	0.785377
AP4_Q6_01	216	Down	0.155187	0.785377
DBP_Q6	198	Down	0.164408	0.785377
PBX1_02	91	Down	0.16581	0.785377
CEBPDELTA_Q6	188	Down	0.167186	0.785377
SRF_Q6	203	Down	0.169167	0.785377
CRGAARNNNNCGA_UNKNOWN	46	Down	0.169886	0.785377
LMO2COM_02	210	Down	0.174518	0.785377
ROAZ_01	9	Down	0.175328	0.785377
CYTAGCAAY_UNKNOWN	124	Down	0.17627	0.785377
EVI1_05	136	Down	0.176461	0.785377
TATA_C	204	Down	0.17842	0.785377
CTGRYYYNATT_UNKNOWN	53	Down	0.178785	0.785377
OCT1_02	151	Down	0.181647	0.78762
NKX62_Q2	171	Down	0.182136	0.78762
TAL1BETAITF2_01	209	Down	0.183138	0.78762
TAL1ALPHAE47_01	209	Down	0.186756	0.794539
CCANNAGRKGGC_UNKNOWN	92	Down	0.187402	0.794539
YTAATTAA_LHX3_01	137	Down	0.188622	0.794539
HAND1E47_01	216	Down	0.190351	0.796292
GRE_C	102	Down	0.193489	0.796292
GKCGCNNNNNNNTGAYG_UNKNOWN	60	Down	0.195184	0.796292
GCANCTGNY_MYOD_Q6	755	Down	0.195887	0.796292
GGAANCGGAANY_UNKNOWN	106	Down	0.196807	0.796292
CHX10_01	157	Down	0.199242	0.800876
SP3_Q3	201	Down	0.20653	0.824781
RYTGCNNRGNAAC_MIF1_01	69	Down	0.208312	0.826528
ER_Q6	230	Down	0.215541	0.847172
CTGCAGY_UNKNOWN	642	Down	0.21627	0.847172
CCCNNNNNNAAGWT_UNKNOWN	88	Down	0.217913	0.848206
PIT1_Q6	172	Down	0.22361	0.864905
COUP_DR1_Q6	200	Down	0.22997	0.870487
SRF_Q4	184	Down	0.230766	0.870487
TAATTA_CHX10_01	600	Down	0.232676	0.870487
E47_02	204	Down	0.234676	0.870487
CDPCR3_01	36	Down	0.238648	0.873624
CRX_Q4	186	Down	0.242119	0.877986
PPARA_01	34	Down	0.246543	0.886691
ACTAYRNNNCCCR_UNKNOWN	425	Down	0.251585	0.890295
TGGNNNNNNKCCAR_UNKNOWN	357	Down	0.253524	0.890295
MSX1_01	139	Down	0.26497	0.916862
GATA_C	199	Down	0.265368	0.916862
CCAWNWWNNNGGC_UNKNOWN	72	Down	0.268409	0.917173
PAX4_04	172	Down	0.27134	0.917173
OCT1_04	177	Down	0.273464	0.919017
POU1F1_Q6	174	Down	0.282385	0.933691
WCAANNNYCAG_UNKNOWN	226	Down	0.292235	0.935564
TAAYNRNNTCC_UNKNOWN	125	Down	0.292983	0.935564
S8_01	180	Down	0.296295	0.935564
MAZ_Q6	168	Down	0.301893	0.935564
MTF1_Q4	209	Down	0.302292	0.935564
T3R_Q6	195	Down	0.307049	0.935564
HNF6_Q6	164	Down	0.311642	0.935564
CDX2_Q5	186	Down	0.312366	0.935564
AP4_Q5	232	Down	0.314112	0.935564
TGACGTCA_ATF3_Q6	195	Down	0.319112	0.935564
TTF1_Q6	212	Down	0.321457	0.935564
TGCCAAR_NF1_Q6	599	Down	0.321813	0.935564
CREB_Q4_01	179	Down	0.322403	0.935564
ATF_B	155	Down	0.325847	0.935564
PPAR_DR1_Q2	210	Down	0.326355	0.935564
YY1_01	205	Down	0.327555	0.935564
NRF1_Q6	237	Down	0.327975	0.935564
ERR1_Q2	222	Down	0.328388	0.935564
YKACATTT_UNKNOWN	225	Down	0.331148	0.935564
SMAD3_Q6	183	Down	0.332344	0.935564
AP4_Q6	187	Down	0.33398	0.935564
CDP_01	60	Down	0.336097	0.935564
NF1_Q6	206	Down	0.34583	0.935564
NKX61_01	171	Down	0.348209	0.935564
GR_Q6	201	Down	0.352881	0.935564
TGTTTGY_HNF3_Q6	582	Down	0.353647	0.935564
HSF1_01	208	Down	0.356248	0.935564
ELK1_02	238	Down	0.356888	0.935564
TGCTGAY_UNKNOWN	433	Down	0.357723	0.935564
CAGGTA_AREB6_01	627	Down	0.360963	0.935564
HFH4_01	151	Down	0.362335	0.935564
TGAYRTCA_ATF3_Q6	418	Down	0.362391	0.935564
NFE2_01	220	Down	0.36505	0.935564
MYOD_Q6_01	218	Down	0.372258	0.935564
FOX_Q2	173	Down	0.372265	0.935564
CDP_02	76	Down	0.372912	0.935564
CEBP_Q3	197	Down	0.373	0.935564
GATA2_01	89	Down	0.377086	0.935564
CEBP_Q2	188	Down	0.3831	0.935564
ER_Q6_01	212	Down	0.383745	0.935564
GCCNNNWTAAR_UNKNOWN	115	Down	0.384171	0.935564
TGANNYRGCA_TCF11MAFG_01	244	Down	0.384874	0.935564
HNF4ALPHA_Q6	222	Down	0.391619	0.938611
MYC_Q2	160	Down	0.391747	0.938611
NKX3A_01	162	Down	0.392329	0.938611
DR3_Q4	112	Down	0.39246	0.938611
FOXJ2_01	151	Down	0.393835	0.938611
AP2REP_01	148	Down	0.396441	0.938611
ALX4_01	8	Down	0.402012	0.945554
RP58_01	173	Down	0.407502	0.946286
CCCNNGGGAR_OLF1_01	275	Down	0.407749	0.946286
SNACANNNYSYAGA_UNKNOWN	81	Down	0.414034	0.951025
TGACATY_UNKNOWN	524	Down	0.41443	0.951025
LYF1_01	217	Down	0.418363	0.953176
E2F_Q2	151	Down	0.421252	0.953176
RGAANNTTC_HSF1_01	366	Down	0.422524	0.953176
CREB_Q2_01	195	Down	0.431511	0.961918
OCT1_B	186	Down	0.433119	0.961918
MEF2_04	24	Down	0.435194	0.961918
YATTNATC_UNKNOWN	268	Down	0.435825	0.961918
YATGNWAAT_OCT_C	256	Down	0.435851	0.961918
HSF2_01	198	Down	0.437489	0.961918
TGATTTRY_GFI1_01	216	Down	0.441332	0.961918
AACWWCAANK_UNKNOWN	125	Down	0.441902	0.961918
RORA2_01	122	Down	0.443172	0.961918
ZF5_B	209	Down	0.443975	0.961918
EVI1_04	178	Down	0.444203	0.961918
CACBINDINGPROTEIN_Q6	203	Down	0.447192	0.961981
NKX25_02	196	Down	0.452893	0.961981
HNF1_Q6	163	Down	0.453517	0.961981
CREB_01	227	Down	0.456015	0.961981
NKX22_01	150	Down	0.45737	0.961981
ARP1_01	133	Down	0.46159	0.961981
OCT1_07	122	Down	0.467545	0.961981
CREBP1CJUN_01	221	Down	0.470333	0.961981
NMYC_01	230	Down	0.470749	0.961981
CEBP_Q2_01	230	Down	0.472034	0.961981
OLF1_01	218	Down	0.473423	0.961981
ZIC3_01	213	Down	0.476521	0.961981
TAL1BETAE47_01	195	Down	0.478458	0.961981
CDPCR3HD_01	185	Down	0.478566	0.961981
YY1_02	225	Down	0.480187	0.961981
OCT1_01	182	Down	0.484595	0.961981
OCT1_Q6	194	Down	0.484718	0.961981
GAANYNYGACNY_UNKNOWN	67	Down	0.487991	0.961981
CTTTGA_LEF1_Q2	951	Down	0.488603	0.961981
FREAC4_01	123	Down	0.49154	0.961981
TGASTMAGC_NFE2_01	162	Down	0.491641	0.961981
CTTTAAR_UNKNOWN	778	Down	0.49462	0.961981
TCF1P_Q6	220	Down	0.496768	0.961981
HNF4_DR1_Q3	208	Down	0.502677	0.961981
TTTNNANAGCYR_UNKNOWN	85	Down	0.505777	0.961981
GATGKMRGCG_UNKNOWN	60	Down	0.506423	0.961981
SRY_02	204	Down	0.513183	0.968121
CEBPGAMMA_Q6	191	Down	0.51601	0.96857
GATA3_01	191	Down	0.518097	0.96857
HOX13_01	34	Down	0.518145	0.96857
WTGAAAT_UNKNOWN	472	Down	0.522136	0.973072
YGTCCTTGR_UNKNOWN	78	Down	0.527171	0.976537
CP2_01	221	Down	0.540211	0.986334
CACCCBINDINGFACTOR_Q6	230	Down	0.54391	0.986334
GGATTA_PITX2_Q2	451	Down	0.544414	0.986334
HIF1_Q3	204	Down	0.549192	0.986334
HFH3_01	152	Down	0.551225	0.986334
FREAC7_01	137	Down	0.552348	0.986334
ARGGGTTAA_UNKNOWN	102	Down	0.552692	0.986334
RTAAACA_FREAC2_01	762	Down	0.553042	0.986334
TCF11_01	215	Down	0.553309	0.986334
SYATTGTG_UNKNOWN	183	Down	0.564214	0.988471
HNF4_01	211	Down	0.564524	0.988471
IK1_01	229	Down	0.56488	0.988471
TGCGCANK_UNKNOWN	507	Down	0.568939	0.988471
OCT1_06	198	Down	0.569066	0.988471
OCT1_05	167	Down	0.570882	0.988471
ATF3_Q6	203	Down	0.578012	0.988471
YCATTAA_UNKNOWN	418	Down	0.579566	0.988471
MYB_Q6	209	Down	0.581115	0.988471
RYCACNNRNNRNCAG_UNKNOWN	58	Down	0.582346	0.988471
OCT_Q6	184	Down	0.584477	0.988471
NF1_Q6_01	215	Down	0.589195	0.988471
RYTAAWNNNTGAY_UNKNOWN	45	Down	0.592589	0.988471
PPARG_01	39	Down	0.604284	0.988471
CEBP_C	154	Down	0.607102	0.988471
NFAT_Q6	202	Down	0.611823	0.988471
CEBPA_01	200	Down	0.611863	0.988471
FOXO4_02	223	Down	0.613132	0.988471
RTTTNNNYTGGM_UNKNOWN	132	Down	0.613265	0.988471
RNTCANNRNNYNATTW_UNKNOWN	49	Down	0.618744	0.988471
TCF4_Q5	177	Down	0.621186	0.988471
WGGAATGY_TEF1_Q6	319	Down	0.623792	0.988471
GTTGNYNNRGNAAC_UNKNOWN	90	Down	0.62383	0.988471
FAC1_01	174	Down	0.62446	0.988471
FREAC2_01	215	Down	0.631521	0.988471
HNF1_01	153	Down	0.632303	0.988471
YY1_Q6	231	Down	0.633276	0.988471
FOXO1_01	197	Down	0.636339	0.988471
WGTTNNNNNAAA_UNKNOWN	440	Down	0.642457	0.988471
AP1FJ_Q2	232	Down	0.649946	0.988471
ZID_01	216	Down	0.650522	0.988471
MEIS1BHOXA9_01	97	Down	0.650826	0.988471
OCT1_Q5_01	188	Down	0.651822	0.988471
CP2_02	219	Down	0.657822	0.988471
ZIC2_01	205	Down	0.659127	0.988471
RFX1_02	219	Down	0.662321	0.988471
TGACAGNY_MEIS1_01	684	Down	0.670415	0.988471
GR_Q6_01	218	Down	0.671925	0.988471
HEN1_02	182	Down	0.672855	0.988471
PAX2_02	218	Down	0.676863	0.988471
MYCMAX_02	216	Down	0.679347	0.988471
WCTCNATGGY_UNKNOWN	64	Down	0.68022	0.988471
HOXA4_Q2	205	Down	0.681659	0.988471
RNCTGNYNRNCTGNY_UNKNOWN	67	Down	0.681717	0.988471
WHN_B	207	Down	0.681732	0.988471
MYB_Q3	212	Down	0.683966	0.988471
NRF2_Q4	223	Down	0.688999	0.988471
AP2GAMMA_01	227	Down	0.689228	0.988471
YRTCANNRCGC_UNKNOWN	60	Down	0.689256	0.988471
FOXO4_01	203	Down	0.69406	0.988471
WTTGKCTG_UNKNOWN	421	Down	0.702412	0.988471
BACH2_01	228	Down	0.703763	0.988471
TNCATNTCCYR_UNKNOWN	104	Down	0.705564	0.988471
CATRRAGC_UNKNOWN	106	Down	0.710521	0.988471
FOXJ2_02	181	Down	0.721852	0.988471
TATAAA_TATA_01	907	Down	0.748541	0.988471
AACTTT_UNKNOWN	1526	Down	0.749417	0.988471
TTGTTT_FOXO4_01	1672	Down	0.749467	0.988471
PAX6_01	74	Down	0.750668	0.988471
CTTTGT_LEF1_Q2	1667	Down	0.751282	0.988471
HNF4_01_B	211	Down	0.753047	0.988471
ACCTGTTG_UNKNOWN	124	Down	0.757038	0.988471
SREBP1_Q6	207	Down	0.759805	0.988471
MIF1_01	146	Down	0.763976	0.988471
STAT4_01	219	Down	0.76521	0.988471
GATTGGY_NFY_Q6_01	994	Down	0.76739	0.988471
SOX5_01	226	Down	0.768384	0.988471
LEF1_Q2	179	Down	0.77194	0.988471
PAX4_03	205	Down	0.772321	0.988471
AREB6_03	211	Down	0.775313	0.988471
IK2_01	224	Down	0.775406	0.988471
YAATNANRNNNCAG_UNKNOWN	48	Down	0.775575	0.988471
GATA1_03	200	Down	0.776398	0.988471
MAZR_01	181	Down	0.778978	0.988471
BRN2_01	188	Down	0.781963	0.988471
CCTNTMAGA_UNKNOWN	104	Down	0.784136	0.988471
GCTNWTTGK_UNKNOWN	243	Down	0.784836	0.988471
SRF_01	41	Down	0.787195	0.988471
AHR_Q5	182	Down	0.788207	0.988471
AAAYRNCTG_UNKNOWN	294	Down	0.790951	0.988471
MYOGENIN_Q6	213	Down	0.793393	0.988471
MEIS1_01	193	Down	0.793962	0.988471
POU3F2_01	64	Down	0.795858	0.988471
CDPCR1_01	95	Down	0.797295	0.988471
AAGWWRNYGGC_UNKNOWN	107	Down	0.797887	0.988471
TEF_Q6	190	Down	0.798558	0.988471
TITF1_Q3	187	Down	0.801913	0.988471
CAGGTG_E12_Q6	2025	Down	0.805061	0.988471
USF_C	245	Down	0.813684	0.988471
TGTYNNNNNRGCARM_UNKNOWN	71	Down	0.815021	0.988471
YNTTTNNNANGCARM_UNKNOWN	46	Down	0.815792	0.988471
IK3_01	180	Down	0.819565	0.988471
KRCTCNNNNMANAGC_UNKNOWN	22	Down	0.825514	0.988471
FOXO1_02	205	Down	0.842082	0.988471
PAX3_01	20	Down	0.843927	0.988471
PAX4_01	221	Down	0.855875	0.988471
STAT3_02	124	Down	0.857269	0.988471
CREB_02	229	Down	0.858859	0.988471
GATA4_Q3	209	Down	0.859941	0.988471
YGCGYRCGC_UNKNOWN	287	Down	0.860228	0.988471
AP3_Q6	185	Down	0.862635	0.988471
TGGAAA_NFAT_Q4_01	1551	Down	0.863499	0.988471
FOXO3_01	198	Down	0.864146	0.988471
RNGTGGGC_UNKNOWN	644	Down	0.865929	0.988471
ZIC1_01	228	Down	0.866789	0.988471
GTTRYCATRR_UNKNOWN	123	Down	0.871657	0.988471
SMAD_Q6	215	Down	0.873053	0.988471
ATF4_Q2	225	Down	0.874723	0.988471
RCGCANGCGY_NRF1_Q6	847	Down	0.879952	0.988471
TTCYRGAA_UNKNOWN	275	Down	0.882294	0.988471
MZF1_01	202	Down	0.886033	0.988471
USF2_Q6	219	Down	0.888514	0.988471
TCF11MAFG_01	170	Down	0.900672	0.988471
AP1_Q2	226	Down	0.90091	0.988471
PITX2_Q2	186	Down	0.904611	0.988471
TCCATTKW_UNKNOWN	194	Down	0.911305	0.988471
HSF_Q6	161	Down	0.911765	0.988471
SOX9_B1	209	Down	0.915609	0.988471
AR_03	50	Down	0.929685	0.988471
TCCCRNNRTGC_UNKNOWN	192	Down	0.932537	0.988471
AP1_01	228	Down	0.933714	0.988471
AP2_Q6_01	228	Down	0.936709	0.988471
COMP1_01	89	Down	0.939744	0.988471
STAT_Q6	211	Down	0.939937	0.988471
AR_Q2	104	Down	0.941493	0.988471
STAT6_01	218	Down	0.942991	0.988471
RREB1_01	172	Down	0.943027	0.988471
HMGIY_Q6	192	Down	0.947424	0.988471
AREB6_02	200	Down	0.949066	0.988471
TTCNRGNNNNTTC_HSF_Q6	131	Down	0.949164	0.988471
XBP1_01	111	Down	0.950261	0.988471
RFX1_01	207	Down	0.95225	0.988471
HEN1_01	180	Down	0.953232	0.988471
AP2_Q3	216	Down	0.955952	0.988471
GGGTGGRR_PAX4_03	1086	Down	0.956325	0.988471
GFI1_01	211	Down	0.96179	0.990549
YNGTTNNNATT_UNKNOWN	291	Down	0.963168	0.990549
FXR_Q3	83	Down	0.968149	0.991536
AP2_Q6	230	Down	0.975707	0.991536
HP1SITEFACTOR_Q6	179	Down	0.978366	0.991536
P53_02	203	Down	0.98025	0.991536
NFAT_Q4_01	212	Down	0.984558	0.994258
SREBP1_02	74	Down	0.986932	0.995021
STAT5A_01	203	Down	0.991788	0.99665
AR_Q6	207	Down	0.999012	0.999621
EFC_Q6	212	Down	0.999621	0.999621
PEA3_Q6	233	Up	0.00196037	0.120563
SGCGSSAAA_E2F1DP2_01	145	Up	0.00341763	0.175154
ELF1_Q6	223	Up	0.00539155	0.255062
PU1_Q6	199	Up	0.00907369	0.372021
ETS_Q4	226	Up	0.00990759	0.374245
TEL2_Q6	221	Up	0.010345	0.374245
E2F1_Q6	204	Up	0.0117735	0.394237
KCCGNSWTTT_UNKNOWN	100	Up	0.0126027	0.394237
E2F1DP1_01	206	Up	0.0147844	0.394237
E2F1DP2_01	206	Up	0.0147844	0.394237
E2F4DP2_01	206	Up	0.0147844	0.394237
E2F_02	207	Up	0.0157551	0.394237
E2F1DP1RB_01	201	Up	0.0196103	0.459974
ETS2_B	253	Up	0.020194	0.459974
E2F1_Q4_01	202	Up	0.02172	0.471954
KTGGYRSGAA_UNKNOWN	69	Up	0.0225702	0.471954
RGAGGAARY_PU1_Q6	433	Up	0.0268249	0.518045
AML1_01	214	Up	0.030702	0.518045
AML1_Q6	214	Up	0.030702	0.518045
E2F4DP1_01	210	Up	0.0323247	0.518045
ETS1_B	237	Up	0.0347043	0.518045
E2F_Q6_01	210	Up	0.0355134	0.518045
E2F_Q4_01	216	Up	0.0359306	0.518045
E2F_Q6	201	Up	0.0468974	0.570192
IRF_Q6	218	Up	0.0484803	0.570192
E2F_Q3_01	208	Up	0.0489966	0.570192
RRCCGTTA_UNKNOWN	75	Up	0.053397	0.584526
E2F1_Q6_01	213	Up	0.0542657	0.584526
MGGAAGTG_GABP_B	717	Up	0.056282	0.584526
PAX5_02	18	Up	0.0578513	0.584526
CGTSACG_PAX3_B	136	Up	0.0588065	0.584526
E2F_Q4	204	Up	0.0589278	0.584526
GGCNNMSMYNTTG_UNKNOWN	73	Up	0.0603885	0.589507
AHR_01	49	Up	0.0667172	0.624868
LXR_Q3	63	Up	0.0680751	0.624868
EGR3_01	67	Up	0.0804954	0.685619
IRF1_Q6	212	Up	0.0833952	0.685619
RYTTCCTG_ETS2_B	952	Up	0.0912991	0.701862
NERF_Q2	231	Up	0.0944352	0.715893
SP1_Q4_01	227	Up	0.0994507	0.733175
USF_Q6	226	Up	0.100141	0.733175
COREBINDINGFACTOR_Q6	217	Up	0.103433	0.733349
MYCMAX_03	224	Up	0.108392	0.733349
AML_Q6	217	Up	0.108871	0.733349
USF_01	234	Up	0.109534	0.733349
NFKB_Q6_01	201	Up	0.111157	0.733349
E2F1_Q3	212	Up	0.115216	0.733349
E2F_Q3	201	Up	0.1215	0.747227
CAGNWMCNNNGAC_UNKNOWN	42	Up	0.122897	0.748335
ARNT_02	217	Up	0.125223	0.752314
MYAATNNNNNNNGGC_UNKNOWN	86	Up	0.130366	0.752314
GGGNNTTTCC_NFKB_Q6_01	121	Up	0.13823	0.752314
EGR1_01	225	Up	0.153987	0.785377
NFKB_Q6	223	Up	0.158953	0.785377
MCAATNNNNNGCG_UNKNOWN	72	Up	0.16061	0.785377
CCAWYNNGAAR_UNKNOWN	118	Up	0.162097	0.785377
CTCNANGTGNY_UNKNOWN	77	Up	0.166809	0.785377
ACAWNRNSRCGG_UNKNOWN	60	Up	0.167678	0.785377
CEBPB_02	216	Up	0.167781	0.785377
RACCACAR_AML_Q6	220	Up	0.170594	0.785377
E2F_01	58	Up	0.178211	0.785377
TAXCREB_02	24	Up	0.178746	0.785377
TAANNYSGCG_UNKNOWN	72	Up	0.193886	0.796292
E2F_03	223	Up	0.228182	0.870487
AREB6_04	208	Up	0.233648	0.870487
STAT6_02	227	Up	0.234961	0.870487
EGR_Q6	231	Up	0.237537	0.873624
SP1_Q6	229	Up	0.242695	0.877986
ATGGYGGA_UNKNOWN	89	Up	0.250495	0.890295
TTGCWCAAY_CEBPB_02	55	Up	0.252697	0.890295
NRSF_01	44	Up	0.254784	0.890295
GABP_B	243	Up	0.269808	0.917173
E2F1_Q4	213	Up	0.271424	0.917173
USF_Q6_01	206	Up	0.277509	0.927545
GGCNKCCATNK_UNKNOWN	118	Up	0.281027	0.933691
SP1_Q2_01	219	Up	0.284868	0.935564
SEF1_C	5	Up	0.29316	0.935564
MAX_01	236	Up	0.294342	0.935564
GCGSCMNTTT_UNKNOWN	64	Up	0.297364	0.935564
STTTCRNTTT_IRF_Q6	169	Up	0.306308	0.935564
STAT3_01	20	Up	0.308436	0.935564
HOXA3_01	10	Up	0.314666	0.935564
EGR2_01	160	Up	0.315712	0.935564
CREB_Q4	232	Up	0.322554	0.935564
MYOGNF1_01	35	Up	0.326777	0.935564
NFY_01	213	Up	0.327673	0.935564
ACTWSNACTNY_UNKNOWN	97	Up	0.33182	0.935564
CATTGTYY_SOX9_B1	314	Up	0.336809	0.935564
FOXM1_01	186	Up	0.342402	0.935564
CREB_Q2	231	Up	0.344521	0.935564
ALPHACP1_01	221	Up	0.347226	0.935564
EVI1_06	19	Up	0.349339	0.935564
PAX8_01	30	Up	0.356993	0.935564
USF_02	246	Up	0.360668	0.935564
LEF1_Q6	209	Up	0.36416	0.935564
AHRARNT_02	13	Up	0.371805	0.935564
ELK1_01	249	Up	0.371875	0.935564
NGFIC_01	208	Up	0.375409	0.935564
STAT1_01	51	Up	0.377645	0.935564
MAF_Q6	215	Up	0.379009	0.935564
PAX8_B	84	Up	0.396811	0.938611
MYCMAX_B	222	Up	0.402821	0.945554
CGGAARNGGCNG_UNKNOWN	44	Up	0.40488	0.946286
TAXCREB_01	120	Up	0.412184	0.951025
GR_01	168	Up	0.422593	0.953176
NFKB_C	224	Up	0.423117	0.953176
CCAATNNSNNNGCG_UNKNOWN	52	Up	0.449589	0.961981
CCGNMNNTNACG_UNKNOWN	71	Up	0.453987	0.961981
YTAAYNGCT_UNKNOWN	111	Up	0.459185	0.961981
NFKAPPAB_01	217	Up	0.466475	0.961981
PAX2_01	44	Up	0.469497	0.961981
GCGNNANTTCC_UNKNOWN	115	Up	0.478494	0.961981
PR_02	115	Up	0.480969	0.961981
GGCKCATGS_UNKNOWN	53	Up	0.487908	0.961981
SREBP_Q3	215	Up	0.493099	0.961981
PBX1_01	176	Up	0.493787	0.961981
TTCYNRGAA_STAT5B_01	271	Up	0.501308	0.961981
ICSBP_Q6	211	Up	0.502022	0.961981
PR_01	122	Up	0.504437	0.961981
AR_01	140	Up	0.5068	0.961981
ZF5_01	202	Up	0.513087	0.968121
E4F1_Q6	251	Up	0.526081	0.976537
WYAAANNRNNNGCG_UNKNOWN	50	Up	0.535896	0.986334
FXR_IR1_Q6	77	Up	0.542435	0.986334
GATA1_01	207	Up	0.544432	0.986334
STAT5B_01	200	Up	0.544472	0.986334
HMX1_01	33	Up	0.56863	0.988471
P53_DECAMER_Q2	209	Up	0.572458	0.988471
ATCMNTCCGY_UNKNOWN	47	Up	0.572476	0.988471
ARNT_01	224	Up	0.578477	0.988471
E2F1_Q3_01	214	Up	0.581342	0.988471
MEIS1AHOXA9_01	85	Up	0.584902	0.988471
SMTTTTGT_UNKNOWN	328	Up	0.588657	0.988471
GCCATNTTG_YY1_Q6	397	Up	0.596016	0.988471
CEBP_01	214	Up	0.59791	0.988471
HNF1_C	151	Up	0.617526	0.988471
GTTNYYNNGGTNA_UNKNOWN	74	Up	0.620347	0.988471
STAT5A_03	211	Up	0.634097	0.988471
GGGYGTGNY_UNKNOWN	589	Up	0.636793	0.988471
SMAD4_Q6	202	Up	0.637802	0.988471
DR4_Q2	213	Up	0.638977	0.988471
AR_02	35	Up	0.641978	0.988471
PTF1BETA_Q6	192	Up	0.642432	0.988471
GGGCGGR_SP1_Q6	2630	Up	0.643462	0.988471
SCGGAAGY_ELK1_02	1137	Up	0.648051	0.988471
PAX5_01	134	Up	0.649027	0.988471
HNF4_Q6	210	Up	0.649093	0.988471
IRF2_01	109	Up	0.656019	0.988471
CACGTG_MYC_Q2	907	Up	0.660756	0.988471
ISRE_01	215	Up	0.66389	0.988471
SP1_01	211	Up	0.669107	0.988471
CREB_Q3	222	Up	0.682176	0.988471
PAX3_B	80	Up	0.682473	0.988471
GTGACGY_E4F1_Q6	584	Up	0.686022	0.988471
SPZ1_01	187	Up	0.687048	0.988471
STAT_01	213	Up	0.695802	0.988471
SREBP1_01	157	Up	0.697356	0.988471
GTGGGTGK_UNKNOWN	241	Up	0.708943	0.988471
AHRARNT_01	115	Up	0.710702	0.988471
AP1_Q6_01	223	Up	0.712265	0.988471
HFH8_01	164	Up	0.715982	0.988471
TGANTCA_AP1_C	919	Up	0.72249	0.988471
NFY_Q6	207	Up	0.723335	0.988471
NRF2_01	267	Up	0.726539	0.988471
FOXD3_01	156	Up	0.729972	0.988471
AP1_Q4_01	225	Up	0.734909	0.988471
HIF1_Q5	210	Up	0.736039	0.988471
STAT1_02	206	Up	0.738874	0.988471
AP1_Q6	219	Up	0.74118	0.988471
OSF2_Q6	202	Up	0.743374	0.988471
PXR_Q2	217	Up	0.744954	0.988471
GGGAGGRR_MAZ_Q6	1874	Up	0.760084	0.988471
VDR_Q6	215	Up	0.761215	0.988471
P300_01	213	Up	0.761741	0.988471
IRF1_01	205	Up	0.764294	0.988471
TEF1_Q6	183	Up	0.770812	0.988471
SP1_Q6_01	225	Up	0.771156	0.988471
HNF3B_01	165	Up	0.77802	0.988471
STAT5A_02	122	Up	0.778087	0.988471
FREAC3_01	195	Up	0.778368	0.988471
CMYB_01	226	Up	0.781764	0.988471
ATF1_Q6	183	Up	0.790036	0.988471
GGARNTKYCCA_UNKNOWN	59	Up	0.790753	0.988471
POU3F2_02	196	Up	0.791191	0.988471
ATF6_01	107	Up	0.792556	0.988471
HTF_01	64	Up	0.799545	0.988471
CDC5_01	191	Up	0.801164	0.988471
HFH1_01	192	Up	0.806853	0.988471
E47_01	219	Up	0.807281	0.988471
STAT1_03	193	Up	0.807603	0.988471
CCAWWNAAGG_SRF_Q4	74	Up	0.80772	0.988471
MYOD_01	214	Up	0.808301	0.988471
NFMUE1_Q6	234	Up	0.808471	0.988471
TFIII_Q6	169	Up	0.811603	0.988471
YYCATTCAWW_UNKNOWN	166	Up	0.813865	0.988471
AAAYWAACM_HFH4_01	207	Up	0.814662	0.988471
LFA1_Q6	201	Up	0.814958	0.988471
NFKAPPAB65_01	202	Up	0.816495	0.988471
MYB_Q5_01	215	Up	0.823737	0.988471
MZF1_02	188	Up	0.824196	0.988471
RYAAAKNNNNNNTTGW_UNKNOWN	65	Up	0.826522	0.988471
ACAWYAAAG_UNKNOWN	71	Up	0.827116	0.988471
RGTTAMWNATT_HNF1_01	44	Up	0.831392	0.988471
VDR_Q3	186	Up	0.835014	0.988471
CTGYNNCTYTAA_UNKNOWN	68	Up	0.835779	0.988471
CIZ_01	193	Up	0.838912	0.988471
CEBPB_01	223	Up	0.844109	0.988471
TTANTCA_UNKNOWN	728	Up	0.852496	0.988471
EVI1_02	106	Up	0.85395	0.988471
AP2ALPHA_01	216	Up	0.853976	0.988471
NFY_Q6_01	219	Up	0.855861	0.988471
NCX_01	130	Up	0.861648	0.988471
PR_Q2	200	Up	0.862361	0.988471
GATA6_01	210	Up	0.870848	0.988471
PPARA_02	107	Up	0.872029	0.988471
HNF3ALPHA_Q6	174	Up	0.878932	0.988471
BACH1_01	227	Up	0.881531	0.988471
RYTGCNWTGGNR_UNKNOWN	87	Up	0.885151	0.988471
HNF3_Q6	147	Up	0.887449	0.988471
GCM_Q2	197	Up	0.890273	0.988471
RAAGNYNNCTTY_UNKNOWN	117	Up	0.892894	0.988471
CREL_01	219	Up	0.893693	0.988471
CETS1P54_01	241	Up	0.894163	0.988471
YGCANTGCR_UNKNOWN	108	Up	0.899161	0.988471
TTANWNANTGGM_UNKNOWN	49	Up	0.902356	0.988471
STAT5A_04	174	Up	0.908485	0.988471
MYCMAX_01	228	Up	0.908555	0.988471
CHOP_01	198	Up	0.909857	0.988471
NFY_C	198	Up	0.910609	0.988471
SRY_01	187	Up	0.914359	0.988471
TFIIA_Q6	206	Up	0.919578	0.988471
IRF7_01	206	Up	0.920536	0.988471
LMO2COM_01	210	Up	0.924603	0.988471
AP1_C	234	Up	0.926562	0.988471
TMTCGCGANR_UNKNOWN	155	Up	0.927037	0.988471
RRAGTTGT_UNKNOWN	212	Up	0.93103	0.988471
AREB6_01	209	Up	0.938771	0.988471
IPF1_Q4	176	Up	0.94145	0.988471
TST1_01	201	Up	0.944718	0.988471
PAX_Q6	218	Up	0.950015	0.988471
PAX4_02	176	Up	0.952432	0.988471
CREBP1_Q2	218	Up	0.960621	0.990549
AP1_Q2_01	229	Up	0.966781	0.991536
TCANNTGAY_SREBP1_01	407	Up	0.972838	0.991536
GGGNRMNNYCAT_UNKNOWN	71	Up	0.976841	0.991536
AP1_Q4	242	Up	0.977906	0.991536
YTTCCNNNGGAMR_UNKNOWN	42	Up	0.978061	0.991536
LXR_DR4_Q3	79	Up	0.979538	0.991536
KMCATNNWGGA_UNKNOWN	81	Up	0.988756	0.995229
ATF_01	214	Up	0.993561	0.996803
