# Supplementary material for: The mechanisms of skeletal muscle atrophy in response to transient knockdown of the vitamin D receptor in vivo
Source: J Physiol. 2020 Dec 24;599(3):963–79. doi: 10.1113/JP280652 (PMC7986223; doi:10.1113/JP280652)
Supplement: Supplementary file 3 — Statistical Summary Document [file TJP-599-963-s001.xlsx]

## Sheet: Statistical Summary Table
Statistical Summary Document
Manuscript Title:	The mechanisms of skeletal muscle atrophy in response to transient knockdown of the vitamin D receptor (VDR) in vivo
Authors:	Joseph J Bass, Abid A Kazi, Colleen S Deane, Asif Nakhuda, Stephen P Ashcroft, Matthew S Brook, Daniel J Wilkinson, Bethan E Phillips, Andrew Philp, Janelle Tarum, Fawzi Kadi, Ditte Andersen, Amadeo Muñoz Garcia, Ken Smith, Iain J Gallagher, Nathaniel J Szewczyk, Mark E Cleasby, Philip J Atherton
Animal model used, if applicable:	Rat
Underlying hypothesis:	VDR-KD in vivo will induce muscle fibre atrophy
Definitions of ‘n’:	Question 1: n = individual animals, question 2: n= number of wel replicates
Statistical summary table:
Experimental question number	Finding/ conclusion	Experimental location/variable	Mean value	Standard Deviation	n	Exact P value	Figure/table in which data are presented	Units	Data comparisons	Statistical test	Any other experimental factors	Comments
Multiple tests of the same question are shown in different rows		e.g. cortex vs cerebellum or genotype	(or other summary statistic)	(SD)	(value)	If P is considered significant against a stated confidence limit, authors may indicate this in bold.The exact value must be stated unless P is less than 0.0001, in which case < is permitted.			e.g. WT vs KO		e.g. subjects’ age or sex	e.g. observation
1: VDR-KD will induce skeletal muscle atrophy in vivo	VDR knockdown confirmed	Skeletal muscle	-0.59	20	7	0.0049	1	%	Control vs. VDR-KD	Paired t-test	Contralateral design	qRT-PCR
	VDR knockdown confirmed	Skeletal muscle	-0.52	29	7	0.0086	1	%	Control vs. VDR-KD	Paired t-test	Contralateral design	Western blot
	Fibre CSA	Skeletal muscle	1611 vs. 1424	225.8 vs. 338.9	7	0.0334	2	µm2	Control vs. VDR-KD	Paired t-test	Contralateral design
	Reduced Alkaline soluble protein in VDR-KD muscle	Skeletal muscle	0.68 vs. 0.39	0.31 vs. 0.23	7	0.0389	2	mg/mg	Control vs. VDR-KD	Paired t-test	Contralateral design
	Unchanged RNA content	Skeletal muscle	6.2 vs. 6.8	0.78 vs. 1.9	7	0.2542	2	mg/mg	Control vs. VDR-KD	Paired t-test	Contralateral design
	Unchanged DNA content	Skeletal muscle	6.0 vs. 5.9	2.3 vs. 1.6	7	0.4738	2	mg/mg	Control vs. VDR-KD	Paired t-test	Contralateral design
	Unchanged MPS	Skeletal muscle	11.4 vs. 13.2	2.7 vs. 4.0	7	0.0865	3	%/d	Control vs. VDR-KD	Paired t-test	Contralateral design
	Unchange mTOR signalling	Skeletal muscle	100 vs. 116	67 vs. 78	7	0.6709	3	%	Control vs. VDR-KD	Paired t-test	Contralateral design
	Increased autophagic related gene expression	Skeletal muscle	Atg5, VDR-KD 183% vs. Control 100% , Atg7 VDR-KD 170% vs. Control 100%, Casp3 VDR-KD 181% vs. Control 100%	Atg5, VDR-KD 64% vs. Control 54%, Atg7 VDR-KD 68% vs. Control 41%, Casp3 VDR-KD 66% vs. Control 46%	7	Atg5 P=0.035, Atg7 P=0.018, Casp3 P=0.044	3	%	Control vs. VDR-KD	Paired t-test	Contralateral design
	Increased autophagic related protein expression	Skeletal muscle	Cathepsin L VDR-KD 172% vs. Control 100%, light chain 3B-II VDR-KD 183 vs. Control 100, p-RAPTORSer792 VDR-KD 162 vs. Control 100±	Cathepsin L VDR-KD 77% vs. Control 28%, light chain 3B-II VDR-KD 114% vs. Control 47%, p-RAPTORSer792 VDR-KD 74% vs. Control 43%	7	Cathepsin L P=0.031, light chain 3B-II P<0.045, p-RAPTORSer792 P=0.022	3	%	Control vs. VDR-KD	Paired t-test	Contralateral design
	Decreased mitochondrial complex espression	Skeletal muscle	complex I VDR-KD 53% vs. Control 100%, complex IV VDR-KD 68% FC vs. Control 100%	complex I VDR-KD 30% vs. Control 43%, complex IV VDR-KD 26% FC vs. Control 0.31%	7	complex I P=0.055, complex IV P=0.056	5	%	Control vs. VDR-KD	Paired t-test	Contralateral design
2: VDR-KD will impair myogenesis	VDR knockdown confirmed	C2C12 myotubes	-0.95	3	5	0.0001	6	%	Control vs. VDR-KD	t-test		qRT-PCR
	VDR knockdown confirmed	C2C12 myotubes	-0.83	4	6	0.0001	6	%	Control vs. VDR-KD	t-test		Western blot
	Greater proportion of cells in G0-G1 phase	C2C12 myotubes	47.4 vs. 52.1	11.4 vs. 9.5	7	0.038	6	%	Control vs. VDR-KD	t-test
	Reduced proliferation in VDR-KD cells	C2C12 myotubes	118x104 vs. 98x104	5.1x104 vs. 0.14x104	4	0.001	6	Cell number	Control vs. VDR-KD	t-test
	Reduced BrdU incorperation	C2C12 myotubes	100 vs. 73.1	17.5 vs. 8.7	10	0.0004	6	%	Control vs. VDR-KD	t-test
	Reduced number of myotubes formed	C2C12 myotubes	24.6 vs. 18.2	3 vs. 1	4	0.0065	7	Number of myotube	Control vs. VDR-KD	t-test
	Increased myotube diameter	C2C12 myotubes	21.4 vs. 23.5	1.2 vs. 0.6	4	0.0343	7	µm	Control vs. VDR-KD	t-test
	Increase myonuclei per myotube	C2C12 myotubes	9.6 vs. 24.5	0.9 vs. 3.4	4	0.0002	7	Number of myonuclei	Control vs. VDR-KD	t-test
	Increased DNA content in differeniated myotubes	C2C12 myotubes	15.4 vs. 20.9	1.8 vs. 3.2	6	0.006	7	µg	Control vs. VDR-KD	2-way ANOVA
	Reduced RNA content	C2C12 myotubes	98.1 vs. 71.7	11.1 vs. 11.5	6	0.004	7	µg	Control vs. VDR-KD	2-way ANOVA
	Reduced myosin expression	C2C12 myotubes	3.98 vs. .45	1.37 vs. 0.24	6	0.0001	7	AU	Control vs. VDR-KD	2-way ANOVA
	Reduced MPS	C2C12 myotubes	1.46 vs. 0.87	0.10 vs. 0.14	6	0.0001	7	%/h	Control vs. VDR-KD	t-test
